# Supplementary material for: Host Targeted Activity of Pyrazinamide in Mycobacterium tuberculosis Infection
Source: PLoS One. 2013 Aug 28;8(8):e74082. doi: 10.1371/journal.pone.0074082 (PMC3755974; doi:10.1371/journal.pone.0074082)
Supplement: Table S1 — Expression levels of selected pro-inflammatory network genes (in Supplementary Figure S2) in the untreated or PZA-treated Mtb-infected mouse lungs. (XLS) [file pone.0074082.s006.xls]

## Sheet: Suppl Table 1
Supplementary Table S1
IL-1Bregulatory network genes						IL-6 regulatory network genes						TNF-a regulatory network genes						MCP-1 regulatory network genes
Symbol	Inf-42d	PZA-42d	Inf-63d	PZA-63d		Symbol	Inf-42d	PZA-42d	Inf-63d	PZA-63d		Symbol	Inf-42d	PZA-42d	Inf-63d	PZA-63d		Symbol	Inf-42d	42d-PZA	Inf-63d	63d-PZA
ABCA1	1.48497	-1.09245	4.52852	-1.18396		5430435G22Rik	1.86295	-1.13523	4.1953			5430435G22Rik	1.86295	-1.13523	4.1953			ADIPOQ	2.55728	2.06677
ABCD3	1.19243	-1.07103	1.3203	-1.21729		ABCA1	1.48497	-1.09245	4.52852	-1.18396		ABCA1	1.48497	-1.09245	4.52852	-1.18396		ADRBK1	1.4498	-1.05069	3.37258
ABCG1	1.92217		3.7628			ABCG1	1.92217		3.7628			ABCD2	1.33747		1.53658			ANXA1	1.50495	-1.27756	1.60996	-1.24341
ACO2	1.28706		2.09393			ACP5	2.75193	-1.50865	8.63635	-1.88612		ABCG1	1.92217		3.7628			APOA1	-1.38009
ACP5	2.75193	-1.50865	8.63635	-1.88612		ADAMTS12	-1.23427	-1.26299				ABR	1.33602	-1.30641	3.07815	-1.12674		AVP	-1.40209			1.33938
ADAM8	1.27683	-1.15304	3.08128			ADAMTS5	-1.43456	1.53701	1.8906	2.00903		ACACA	1.3891	1.08967	1.39237			BDKRB1	-1.22245	-1.39314	2.18456	-1.43586
ADAMTS5	-1.43456	1.53701	1.8906	2.00903		ADIPOQ	2.55728	2.06677				ACADS	1.15373		2.22849			BGN	1.22854	-1.14927	-1.56507	-1.37148
ADIPOQ	2.55728	2.06677				ADORA2B	1.31167	-1.09216				ACP5	2.75193	-1.50865	8.63635	-1.88612		BIRC5	1.33643		4.20769
ADORA2B	1.31167	-1.09216				ADRB2	-1.36627	1.24969		1.33012		ACSL1	1.61802	-1.30282	1.89337	-1.48818		BMP6	-1.40998	1.35423
ADRB2	-1.36627	1.24969		1.33012		ADRBK1	1.4498	-1.05069	3.37258			ADAM10	1.35566	-1.36819	2.08785	-1.40324		BMP7	-1.39968			1.18354
AGTR1	-1.24882	1.34922		1.49492		AFP	-1.15242					ADAM17	1.5766	-1.30458		-1.41391		C3	2.56863	-1.30301	5.17779	-1.41546
Agtr1b	-1.11873		-1.22171			AGTR1	-1.24882	1.34922		1.49492		ADAM19	1.27641		3.1163	-1.10865		C5	1.24107	1.43268	4.36259
AIF1	3.39555	-1.35023	4.72687			AIF1	3.39555	-1.35023	4.72687			ADAM8	1.27683	-1.15304	3.08128			CASP3	1.24239
AIM2	2.18954		9.0621			AMBP	-1.47158		-1.49972			ADAMTS5	-1.43456	1.53701	1.8906	2.00903		CBS	-1.39233	1.27968
AKR1B1	1.80994	-1.0418	3.57563	-1.23843		ANPEP	1.62487	-1.51717	5.5624	-1.89827		ADAMTS7	-1.29408					CCL13	1.98472	-2.41531	10.1225	-2.29782
ALPP	-1.3721					ANXA1	1.50495	-1.27756	1.60996	-1.24341		ADIPOQ	2.55728	2.06677				CCL2	1.89031
AMBP	-1.47158		-1.49972			ANXA2	1.21961	-1.19336	3.4344			ADORA2B	1.31167	-1.09216				CCL5	4.35731	-1.70591		-2.83232
ANXA1	1.50495	-1.27756	1.60996	-1.24341		APCS	-1.48189	-1.18735	1.35568			ADORA3	1.21661	-1.54871	1.89778	-1.48673		CCR1	1.32018	-1.55657	4.93476	-2.12599
APCS	-1.48189	-1.18735	1.35568			APOA1	-1.38009					ADRA2A	-1.39541			1.24277		CCR2	2.32483	-1.25111		-1.34866
APOA1	-1.38009					APOE	2.47611	-1.04963	3.64369			ADRB1	-1.53353	1.21251		1.39931		CD14	1.46436	-1.86053		-2.10746
APOE	2.47611	-1.04963	3.64369			APOH	-1.21493		1.63331			ADRB2	-1.36627	1.24969		1.33012		CD40	1.54911	-1.2387	7.44991	-1.20329
ARF6	-1.38044		1.29398			ARF6	-1.38044		1.29398			ADRBK1	1.4498	-1.05069	3.37258			CD40LG	1.41867	-1.38328	6.96215
ARRB2	1.30885	1.04136	3.98554	1.39008		ARL4C	1.22505	-1.26088	1.6981			AFP	-1.15242					CD80	1.95971	-1.32888	1.35053	-1.56149
ASS1	2.67824	-1.66658	10.5709	-2.17301		ARRB2	1.30885	1.04136	3.98554	1.39008		AGTR1	-1.24882	1.34922		1.49492		CD86	3.16801	-1.36102		-1.67009
ATF2	1.19074		3.02628	-1.1854		ATF2	1.19074		3.02628	-1.1854		Agtr1b	-1.11873		-1.22171			CDKN1A	1.89394	-1.58718	6.61747	-2.26695
ATF3	1.32584	-1.72493		-1.6567		ATF3	1.32584	-1.72493		-1.6567		AIM2	2.18954		9.0621			CDKN2A	-1.31876
AVP	-1.40209			1.33938		ATM	1.38567		2.63441			AK2	1.53578	-1.31943	2.11322	-1.28319		CDKN2C	1.28108	-1.24564	2.16035	-1.38679
AXL	1.69405	-1.2758	4.51747	-1.40727		AVP	-1.40209			1.33938		AKAP12	-1.27569	1.36603		1.46868		CLU	1.4781	-1.5753	7.18952	-1.83391
B2M	2.55381		4.36056	-1.1569		AXL	1.69405	-1.2758	4.51747	-1.40727		AKR1B1	1.80994	-1.0418	3.57563	-1.23843		CNR2	1.37444	1.35037	2.52335	1.22731
B3GNT2	1.16141			-1.14495		B2M	2.55381		4.36056	-1.1569		AKR1B10	1.40905		2.2258	-1.2295		COL1A1	-1.48204		1.69569	1.34403
BCL2A1	3.04364	-1.29086	8.64857	-1.6491		B3GNT2	1.16141			-1.14495		AKT2	1.24249	-1.07206	2.56693	-1.1852		CSF1	1.53924	-1.35563	3.51734
BCL2L1	-1.1916		1.96435	1.40685		BAD	-1.12046			1.25211		ALCAM	1.1596	-1.23678		-1.34465		CSF2	1.22357	-1.40404	2.10072	-1.21479
BCL2L11	1.20678	-1.13691	2.20406			BAK1	1.372	-1.45795	4.86368	-1.40623		ALOX5AP	1.60799	-1.20577	2.24858	-1.30617		CXCL10	24.8945	-1.99059	51.7434	-2.14443
BCL3	1.47463	-1.51409	6.51829	-1.60216		BATF	1.23157	-1.20035	2.59399	-1.49248		AMBP	-1.47158		-1.49972			CXCL3	1.31792	-2.35433	6.20598	-3.21266
BDKRB1	-1.22245	-1.39314	2.18456	-1.43586		BCL2L1	-1.1916		1.96435	1.40685		ANPEP	1.62487	-1.51717	5.5624	-1.89827		CXCR4	1.36596	1.2674
BDNF	-1.13609		-1.29752			BCL2L11	1.20678	-1.13691	2.20406			ANXA1	1.50495	-1.27756	1.60996	-1.24341		CYR61	-1.69543	-1.52197	-1.42508
BGN	1.22854	-1.14927	-1.56507	-1.37148		BCL3	1.47463	-1.51409	6.51829	-1.60216		ANXA2	1.21961	-1.19336	3.4344			DRD2	-1.35675
BID	1.23048	-1.35467	3.75573			BDNF	-1.13609		-1.29752			ANXA5	1.098	-1.39558	1.46529	-1.44144		EDN1	-1.36825
BIRC3	1.57676	-1.29347	2.84619	-1.35848		BGN	1.22854	-1.14927	-1.56507	-1.37148		ANXA6	1.28838		1.38242			EGR1	-1.73053	-1.14758
BMP2	1.11769		1.98686			BID	1.23048	-1.35467	3.75573			AP1B1	1.27342		1.97918			ERBB4	-1.33079	1.25911	-1.48619	1.59222
BMP7	-1.39968			1.18354		BIRC5	1.33643		4.20769			APCS	-1.48189	-1.18735	1.35568			ESR2	-1.42741		-1.47301	1.73035
C11orf82	2.09979	-1.76121	5.56829	-1.90443		BMP6	-1.40998	1.35423				APOA1	-1.38009					F10	2.76261	-2.00653	5.8839	-2.56544
C1R	1.76334	-1.38663	5.01848	-1.67245		BMP7	-1.39968			1.18354		APOBEC3B	1.38897	-1.22368	5.22906	-1.24711		F2	-1.22099
C3	2.56863	-1.30301	5.17779	-1.41546		BMX	-1.27607	1.58214	-1.37695	1.94619		APOC1	1.58509	-1.77795	6.87229	-2.21135		F3	1.16316	-1.59338	2.80425	-1.63167
C3AR1	3.85421	-1.35548	16.2052	-1.85919		BST2	2.85892	-1.53003		-1.45537		APOC4	-1.14873					FASLG	1.37529			-1.57367
C5	1.24107	1.43268	4.36259			BTK	1.74195	1.10188	5.4659			APOE	2.47611	-1.04963	3.64369			FCGR2A	2.83876	-1.63001	16.0836	-1.84168
C5AR1	1.4018		3.07858	-1.8606		BUB1	1.76076	-1.73395	7.73435	-1.99035		APOH	-1.21493		1.63331			FOS	-1.63471		-2.02062
CASP1	3.8132	-1.39716		-2.00555		BUB1B	1.81919	-1.38188	4.59541	-1.7697		AQP5	-1.14012	-1.51767	1.75864	-1.50495		FXYD5	1.69508	-1.51399	7.23969	-1.69782
CASP12	1.93545	-1.46803		-1.52636		BUB3	1.33602	-1.20147	1.60847	-1.3321		ARF4	1.45447	-1.27159	4.07205	-1.43455		GAPDH	1.82885	-1.37253	13.8698	-1.49835
CASP3	1.24239					C1QA	4.46845	-1.26276	14.5689	-1.29883		ARF6	-1.38044		1.29398			GJA1	1.66554	-1.57034	2.10018	-1.58044
CASP4	2.99413	-1.35197		-1.48935		C3	2.56863	-1.30301	5.17779	-1.41546		ARHGDIB	3.09581	-1.28126	9.10814	-1.75023		GZMK	1.61254	-1.62572	16.703	-2.20827
CCL13	1.98472	-2.41531	10.1225	-2.29782		C3AR1	3.85421	-1.35548	16.2052	-1.85919		ARRB2	1.30885	1.04136	3.98554	1.39008		HDC	1.48567	-1.40869	1.81926
CCL2	1.89031					C5	1.24107	1.43268	4.36259			ARRDC3	1.07849	1.29635		1.05399		HFE	1.21266	1.03779	1.474
CCL22	1.4126	1.11934	4.01181	-1.09935		C5AR1	1.4018		3.07858	-1.8606		ASAH1	1.47534	-1.45495	3.14202	-1.71096		HGF	1.25285	-1.1904	1.55657	-1.46818
CCL24	-1.3044					CAPRIN1	1.36705	-1.26353	2.14108	-1.31013		ASGR1	-1.22567	1.11294		1.36581		HIST2H3C (includes others)	2.74725	-1.27483	1.79024	-1.58568
CCL28	-1.17134		2.16118	-1.17048		CASP1	3.8132	-1.39716		-2.00555		ASS1	2.67824	-1.66658	10.5709	-2.17301		HMGB1	-1.3364	1.18395	3.39588	1.20353
CCL3L1/CCL3L3	3.64614	-2.36133		-4.13753		CASP3	1.24239					ATF2	1.19074		3.02628	-1.1854		HMOX1	1.82931	-1.31948	6.74421	-1.66843
CCL5	4.35731	-1.70591		-2.83232		CASP7	1.49059	-1.25148	3.48823	-1.20324		ATF3	1.32584	-1.72493		-1.6567		HSD11B1	1.5688			-1.36025
CCL7	1.63819	-1.98707		-1.93317		CASP8	1.30891	-1.31443	4.82264	-1.43994		ATM	1.38567		2.63441			HSPB2	-1.34728			1.47878
Ccl9	1.94241	-1.45438	5.35154	-2.07729		CCK	-1.30158		-1.25072			AVP	-1.40209			1.33938		HSPB8	1.18569	-1.12975	1.43974
CCR1	1.32018	-1.55657	4.93476	-2.12599		CCL13	1.98472	-2.41531	10.1225	-2.29782		AXL	1.69405	-1.2758	4.51747	-1.40727		ICAM1	1.43678	-1.74747	3.5014	-1.75268
CCR2	2.32483	-1.25111		-1.34866		CCL2	1.89031					B2M	2.55381		4.36056	-1.1569		IFNG	2.15111	-2.39115	16.1364	-3.39104
CCR6	1.7795	1.28915	6.35319			CCL3L1/CCL3L3	3.64614	-2.36133		-4.13753		B3GNT2	1.16141			-1.14495		IGF1	1.63709	-1.4997	4.79177	-1.84623
CCR7	1.33849					CCL5	4.35731	-1.70591		-2.83232		B4GALNT1	-1.35096	-1.13211	6.77481			IKBKB	1.09117		1.83602
CCR8	1.34633	-1.37393				CCL7	1.63819	-1.98707		-1.93317		B4GALT1	1.29799	-1.2497	2.18001			IL12B	1.73435			-1.43749
CCRL2	1.46002	-1.65042		-1.86744		CCNA2	2.38613	-1.54203	9.58858	-2.12371		B4GALT2	-1.20954	1.12021				IL15	1.70741		4.98083	-1.44426
CD14	1.46436	-1.86053		-2.10746		CCNB2	1.58182	-1.7488		-2.08464		B4GALT6	1.4019	-1.19109		-1.36616		IL17A	-1.30754		-1.49555
CD2	2.0338	-1.08403	2.92878			CCR1	1.32018	-1.55657	4.93476	-2.12599		BAD	-1.12046			1.25211		IL17RA	1.2986	-1.09047	3.0296	-1.09769
CD274	5.56318	-1.63706		-1.68738		CCR2	2.32483	-1.25111		-1.34866		BAK1	1.372	-1.45795	4.86368	-1.40623		IL18	1.64271	1.09474	1.83833
CD28	1.8649	-1.25036		-1.62774		CCR6	1.7795	1.28915	6.35319			BBC3	-1.27275		1.09818	1.26045		IL1A	2.4799	-2.47807	20.8356	-3.39972
CD300LF	2.25857	-1.37306	3.82546	-1.30824		CCR7	1.33849					BCKDHB	1.19512	-1.22971		-1.26223		IL1B	2.96136	-2.56943	14.8441	-3.06739
CD4	2.47851	-1.65574	7.93349	-2.17399		CD14	1.46436	-1.86053		-2.10746		BCL2A1	3.04364	-1.29086	8.64857	-1.6491		IL1RN	2.22761	-2.41425	12.5741	-3.08676
CD40	1.54911	-1.2387	7.44991	-1.20329		CD180	2.42798	-1.09443	21.3979	-1.17091		BCL2L1	-1.1916		1.96435	1.40685		IL2	-1.11074		1.68263
CD40LG	1.41867	-1.38328	6.96215			CD200R1	1.95812	-1.41355	5.71041	-1.89628		BCL2L11	1.20678	-1.13691	2.20406			IL2RB	2.8488	-1.46024	8.65322	-1.79389
CD44	1.88241	-1.44258	5.85595	-1.82584		CD274	5.56318	-1.63706		-1.68738		BCL2L2	-1.21304		3.03674	1.26218		IL33	2.50532	-1.36933		-2.21477
CD47	1.13055	-1.09259	3.76749	1.0583		CD28	1.8649	-1.25036		-1.62774		BCL3	1.47463	-1.51409	6.51829	-1.60216		IL6	1.22179	-1.80983	5.61005	-2.08232
CD6	2.27454	-1.29802		-1.57033		CD300C	2.04895	-1.33555	3.82261	-1.50226		BCL7A	-1.31478	1.29318		1.35357		IRF1	2.6759	-1.39202		-1.22488
CD69	3.16711	-1.34522	11.9738	-1.46036		CD300LD	2.20021	-1.93976	6.45965	-2.43652		BDKRB1	-1.22245	-1.39314	2.18456	-1.43586		ITGAL	2.65964	-1.4913	6.89569	-1.44472
CD74	2.65974	-1.05577	2.05612	-1.13033		CD300LF	2.25857	-1.37306	3.82546	-1.30824		BDNF	-1.13609		-1.29752			ITGB1	-1.46434		-1.5375	-1.14446
CD80	1.95971	-1.32888	1.35053	-1.56149		CD3E	2.06144	-1.3535	9.00508	-1.75308		BGN	1.22854	-1.14927	-1.56507	-1.37148		JAK1	1.19836	-1.15388	2.22452	-1.21598
CD82	1.55496	-1.10646	2.91159			CD40	1.54911	-1.2387	7.44991	-1.20329		BHLHE40	1.93653	-1.6421	5.68047	-2.23031		JAK2	1.60724	-1.28194		-1.36471
CD83	1.85233					CD40LG	1.41867	-1.38328	6.96215			BHLHE41	1.38418		2.80446			JUN	-1.27335		1.27878	-1.2228
CD86	3.16801	-1.36102		-1.67009		CD44	1.88241	-1.44258	5.85595	-1.82584		BID	1.23048	-1.35467	3.75573			KITLG	-1.18132	1.1197
CD8A	2.84435	-1.2971	4.30605	-1.70218		CD47	1.13055	-1.09259	3.76749	1.0583		BIK	-1.2777					KNG1	-1.1535
CD8B	1.85682	-1.51684	7.64835	-1.69719		CD48	2.9277	-1.16964	9.16051			BIRC3	1.57676	-1.29347	2.84619	-1.35848		LPL	1.48232	1.11795	1.81295
CDH22	-1.31095		3.05216			CD53	4.34109	-1.18466	9.90827	-1.48618		BIRC5	1.33643		4.20769			LTB	1.97156		5.50243
CDK2	1.17935		2.09059			CD6	2.27454	-1.29802		-1.57033		BIRC6	1.16696		2.22008			LY96	2.29016	-1.55914	9.3879	-2.87646
CDKN1A	1.89394	-1.58718	6.61747	-2.26695		CD68	5.55188	-1.73308	14.8907	-2.48993		BIRC7	-1.3726					MAP2K1	1.50992
CDKN1C	-1.15041		-2.40205	1.42641		CD74	2.65974	-1.05577	2.05612	-1.13033		BMP2	1.11769		1.98686			MAPK1	1.2776	-1.09094		-1.19448
CDKN2A	-1.31876					CD79A	2.05563	1.41311	9.12709			BMPER	-1.27858		-1.33315			MAPK11	1.13652		3.03238
CDX1	-1.35393	-1.0803	-1.71162			CD80	1.95971	-1.32888	1.35053	-1.56149		BMPR2	-1.17718			-1.2498		MAPK8	1.12896		2.06554
CFLAR	1.29387	1.08779	1.65772	1.21221		CD82	1.55496	-1.10646	2.91159			BMX	-1.27607	1.58214	-1.37695	1.94619		MAPKAPK2	1.10311	-1.06447
CFTR	1.76651	-1.60782	5.80162	-2.00515		CD83	1.85233					BRCA1	1.3514		3.00766	-1.22497		MCM2	1.50104	-1.39729	3.1025	-1.62151
CHI3L1	1.80691	-1.50871	3.32911	-1.81823		CD86	3.16801	-1.36102		-1.67009		BRD4	-1.12619		2.20196			MCM3	1.75093		2.85423	-1.28759
CIITA	3.22047	-1.28051		-1.28964		CDK1	1.80478	-1.45131	9.75339	-1.68425		BRE	1.18479		2.26492			MCM7	1.27378		2.31246
CLEC11A	1.16941	-1.23817	1.63526	-1.38654		CDK2	1.17935		2.09059			BST2	2.85892	-1.53003		-1.45537		MIF	1.49749	-1.42189	4.98264	-1.64405
CLEC6A	5.01403	-1.90903	13.9296	-2.63888		CDKN1A	1.89394	-1.58718	6.61747	-2.26695		BTG1	1.57372		3.43426			mir-10	-1.36023	1.61692	-1.55734	1.82894
CLEC7A	5.46626	-1.4979	17.9805	-2.16222		CDKN2A	-1.31876					BTK	1.74195	1.10188	5.4659			mir-132	-1.33791		-1.29431	1.07175
CNR2	1.37444	1.35037	2.52335	1.22731		CDKN2C	1.28108	-1.24564	2.16035	-1.38679		BUB1B	1.81919	-1.38188	4.59541	-1.7697		MMP12	1.75714	-1.49377	2.9148	-2.43696
COL2A1	-1.32651		-1.36083	1.16619		CENPE	1.69208	-1.5087	6.67064	-1.51685		C10orf10	-1.27455	1.55166		1.64942		MMP13	2.00004		2.76104
CR2	1.56982	1.3736	7.66645	1.17363		CFH	1.49526		2.18781	-1.21441		C11orf82	2.09979	-1.76121	5.56829	-1.90443		MMP14	1.86703	-1.32885	2.91978	-1.38272
CREB1	1.19587		2.13576			CFLAR	1.29387	1.08779	1.65772	1.21221		C1QA	4.46845	-1.26276	14.5689	-1.29883		MMP2	1.24393	-1.29281	3.23888	-1.72323
CREBBP	1.08729		1.20045			CHEK1	1.36899	-1.54649	3.06616	-1.63339		C3	2.56863	-1.30301	5.17779	-1.41546		MMP25	1.48125	-1.35613	3.62112	-1.40321
CRY2	-1.25226	1.33497	1.42146	1.54555		CHGB	-1.26032					C3AR1	3.85421	-1.35548	16.2052	-1.85919		MMP8	1.3616	-2.00649	4.40203	-3.05833
CSF1	1.53924	-1.35563	3.51734			Chi3l3/Chi3l4	2.8579		-2.13307			C4B (includes others)	1.51735		1.86493			MMP9	-1.17345	-1.44359	2.18373	-1.37992
CSF2	1.22357	-1.40404	2.10072	-1.21479		CIITA	3.22047	-1.28051		-1.28964		C5	1.24107	1.43268	4.36259			MYD88	1.48978	-1.38671		-1.35505
CSF2RB	2.56441	-1.80548	12.7788	-2.02985		CLEC4E	13.6407	-2.28134	79.804	-4.5645		C5AR1	1.4018		3.07858	-1.8606		NFKB1	1.2707	-1.14504	2.46267
CSK	1.26801	1.11599	3.27864			CLEC6A	5.01403	-1.90903	13.9296	-2.63888		CALR	1.24337	-1.19012	2.93152	-1.27445		NFKBIB	1.23325	-1.40108	4.95289	-1.70141
CSRNP1	1.25646	-1.24606				CLEC7A	5.46626	-1.4979	17.9805	-2.16222		CARD11	1.33803	1.09324	3.91668			NFKBIE	2.11085	-1.46943	6.35443	-1.50717
CTSB	1.7244	-1.26618	3.61404	-1.43505		CLU	1.4781	-1.5753	7.18952	-1.83391		CASP1	3.8132	-1.39716		-2.00555		NOS2	4.72515	-2.04756	40.1326	-2.87437
CTSC	2.58406	-1.46447	5.14542	-1.74389		COL17A1	-1.22701			1.10871		CASP12	1.93545	-1.46803		-1.52636		NOS3	-1.25073			1.26336
CTSE	2.04847	-1.16284		-2.09617		CORO1A	2.45167		5.04441	-1.13143		CASP3	1.24239					NPHS1	-1.13898	-1.11021
CTSS	4.93745	-1.2912	6.22802	-1.35021		CORO1B	1.43133	-1.15827	3.158			CASP4	2.99413	-1.35197		-1.48935		NR3C1	1.17456		1.5968
CTSZ	2.93456	-1.29074	6.21201	-1.42197		CREB1	1.19587		2.13576			CASP6	1.22307		2.64727	-1.21417		OLR1	1.82317	-2.07449	5.985	-2.92405
CX3CR1	1.88606	-1.16317	4.08672			CREBBP	1.08729		1.20045			CASP7	1.49059	-1.25148	3.48823	-1.20324		ORC2	1.32129		2.65894
CXCL10	24.8945	-1.99059	51.7434	-2.14443		CRY2	-1.25226	1.33497	1.42146	1.54555		CASP8	1.30891	-1.31443	4.82264	-1.43994		ORC4	1.36219		7.02147	-1.3954
CXCL11	2.53336	-1.89643	18.6276	-2.06868		CSF1	1.53924	-1.35563	3.51734			CBS	-1.39233	1.27968				PCNA	1.51143	-1.33081	3.90668	-1.69054
CXCL3	1.31792	-2.35433	6.20598	-3.21266		CSF1R	1.58747	-1.41074	4.14596	-1.53417		CCDC80	1.6501		1.954	-1.30457		PLAU	1.58853	-1.30022	-1.4051	-1.33851
CXCL6	1.79955	-2.75802		-2.72544		CSF2	1.22357	-1.40404	2.10072	-1.21479		CCK	-1.30158		-1.25072			PLAUR	1.26415		2.12292
CXCL9	32.4003	-1.5491	180.86	-1.81197		CSF2RB	2.56441	-1.80548	12.7788	-2.02985		CCL13	1.98472	-2.41531	10.1225	-2.29782		PLCG1	-1.18521	1.10438	1.29019	1.32482
CXCR3	2.88958	-1.19487	5.78665	-1.44706		CSF3R	1.52648	-1.80888	5.2812	-1.64967		CCL19	2.29631	-1.59955	18.7864	-1.94281		PLG	-1.25097
CXCR4	1.36596	1.2674				CSK	1.26801	1.11599	3.27864			CCL2	1.89031					PRKCD	1.46963	-1.17403
CYBA	1.94192	-1.51026	7.46007	-1.8443		CSNK2A2	1.16131		2.86851			CCL22	1.4126	1.11934	4.01181	-1.09935		PRNP	1.40963		1.9274
CYBB	7.17704	-1.29255	15.3644	-1.49805		CST3	1.27556	-1.059	3.76928	-1.20344		CCL28	-1.17134		2.16118	-1.17048		PROC	-1.2925
CYLD	1.41026		3.1816			CTSB	1.7244	-1.26618	3.61404	-1.43505		CCL3L1/CCL3L3	3.64614	-2.36133		-4.13753		PRTN3	-1.23546			1.07988
CYP1A1	-1.37975	2.61416	-6.38547	1.95633		CTSC	2.58406	-1.46447	5.14542	-1.74389		CCL5	4.35731	-1.70591		-2.83232		PTAFR	2.02483	-1.74159	9.92611	-1.94757
CYP3A5	-1.33667					CTSK	1.24649		1.5394			Ccl6	2.80789	-1.39366	6.37435	-2.24532		PTGS2	1.70321	-1.92838	5.95009	-2.34244
CYP7A1	-1.22227					CTSL2	1.28652	-1.21641	2.62499	-1.6118		CCL7	1.63819	-1.98707		-1.93317		PTK2B	1.91363	-1.20776	3.9471	-1.20071
CYR61	-1.69543	-1.52197	-1.42508			CTSS	4.93745	-1.2912	6.22802	-1.35021		Ccl9	1.94241	-1.45438	5.35154	-2.07729		REL	1.68535
CYSLTR1	1.29667		3.41982			CX3CR1	1.88606	-1.16317	4.08672			CCND2	1.44697	-1.1471	-1.37826	-1.32529		RGS10	1.31121		5.16259
CYTIP	1.71655		4.49453			CXCL10	24.8945	-1.99059	51.7434	-2.14443		CCR1	1.32018	-1.55657	4.93476	-2.12599		SELPLG	2.10922	-1.27245	7.63742	-1.32268
DAB2	1.18213		2.03155	-1.32936		CXCL3	1.31792	-2.35433	6.20598	-3.21266		CCR2	2.32483	-1.25111		-1.34866		SERPINA1	1.91048	-1.34979	9.66058	-1.94737
DCN	1.62007	-1.12381	2.99698			CXCL6	1.79955	-2.75802		-2.72544		CCR6	1.7795	1.28915	6.35319			SERPINB7	-1.29554			1.20619
DDIT3	1.24864			1.08307		CXCL9	32.4003	-1.5491	180.86	-1.81197		CCR7	1.33849					SFTPD	1.44102	-1.2204	2.70008	-1.4669
DDX5	-1.21558	1.1163	2.27267	1.20988		CXCR3	2.88958	-1.19487	5.78665	-1.44706		CCR8	1.34633	-1.37393				SPN	1.66368	-1.13878	3.00695
Defa3 (includes others)	-1.26069	1.15704	1.52296	1.08134		CXCR4	1.36596	1.2674				CD14	1.46436	-1.86053		-2.10746		SPP1	1.44754	-1.49224	2.89076	-1.8268
Defa4	-1.28656					CYBB	7.17704	-1.29255	15.3644	-1.49805		CD180	2.42798	-1.09443	21.3979	-1.17091		STAT1	5.80324	-1.34842	3.14507	-1.46822
DPP4	1.44786		1.98697	-1.35105		CYLD	1.41026		3.1816			CD1D	1.9027	-1.55572	6.41685	-1.6523		STAT3	1.37355	-1.20594		-1.29837
EDN1	-1.36825					CYP1A1	-1.37975	2.61416	-6.38547	1.95633		CD2	2.0338	-1.08403	2.92878			STAT4	2.69305	-1.24573	9.42661
EGR1	-1.73053	-1.14758				CYP1B1	-1.25096	-1.285	2.44088	-1.43853		CD200R1	1.95812	-1.41355	5.71041	-1.89628		SYK	1.59629	-1.06755	4.71696
EIF2AK1	1.22477			-1.19547		CYP3A5	-1.33667					Cd209b	-1.29893		-1.9836			TF	-1.21109	1.32759	9.90755	1.36384
EIF2AK2	1.93712	-1.3273		-1.27092		CYTIP	1.71655		4.49453			CD274	5.56318	-1.63706		-1.68738		TGFB1	1.43194	-1.25309	2.87022	-1.36153
EIF4E	1.52188	-1.07764	2.7727	-1.26516		DCN	1.62007	-1.12381	2.99698			CD28	1.8649	-1.25036		-1.62774		TGM2	1.34054	-1.43434	2.77328	-1.53876
ELAVL1	1.20553	-1.12813	2.87117	-1.42466		DHX58	1.87733	-1.38199				CD300C	2.04895	-1.33555	3.82261	-1.50226		THRA	-1.43814	1.36696	1.69882	1.67099
ELN	-1.3503		-1.60203	1.48338		EDN1	-1.36825					CD300LD	2.20021	-1.93976	6.45965	-2.43652		TIMP1	1.81093	-2.34737		-2.52012
ENPP1	1.18444			-1.34963		EGR1	-1.73053	-1.14758				CD34	1.17336	-1.26742	2.05795	-1.47536		TLR2	2.71218	-1.84255	6.93174	-2.32246
ENPP2	1.49284	-1.40404	5.54025	-1.61345		EGR2	1.31248	-1.39977	3.85429	-1.62145		CD3E	2.06144	-1.3535	9.00508	-1.75308		TLR3	1.65379	-1.46742	5.49192	-1.77469
EPAS1	-1.45038	1.37874	-1.50749	1.30737		EGR3	-1.3243					CD4	2.47851	-1.65574	7.93349	-2.17399		TLR4	1.62933		3.46441	-1.43797
ERAP1	1.90265		2.34781			EIF2AK1	1.22477			-1.19547		CD40	1.54911	-1.2387	7.44991	-1.20329		TNF	2.50863	-2.01126	11.3065	-1.83142
ESR2	-1.42741		-1.47301	1.73035		EIF2AK2	1.93712	-1.3273		-1.27092		CD40LG	1.41867	-1.38328	6.96215			TNFRSF18	1.38759		3.89257
F2	-1.22099					EIF4E	1.52188	-1.07764	2.7727	-1.26516		CD44	1.88241	-1.44258	5.85595	-1.82584		TP53	1.20435		3.43124	-1.15366
F3	1.16316	-1.59338	2.80425	-1.63167		ELAVL1	1.20553	-1.12813	2.87117	-1.42466		CD47	1.13055	-1.09259	3.76749	1.0583		TRAF2	1.18068		2.32658
F7	1.33782		1.29462			ELN	-1.3503		-1.60203	1.48338		CD48	2.9277	-1.16964	9.16051			TWIST1	-1.26114
FABP5	2.11935	-1.06223	6.50626	-1.31635		ELP2	1.39068			-1.26286		CD5	1.63311	-1.43176		-1.42167		TYROBP	2.76306	-1.37434	17.1135	-1.68796
FAF1	1.12215	1.05333	2.08155			EMR1	3.97122	-1.34567	12.0577	-1.68775		CD6	2.27454	-1.29802		-1.57033		UCN2	-1.18811
FASLG	1.37529			-1.57367		ENPP2	1.49284	-1.40404	5.54025	-1.61345		CD69	3.16711	-1.34522	11.9738	-1.46036		VCAM1	1.91372	-1.37658	4.95294	-1.44016
FCER1G	3.2121	-1.69957	13.703	-2.04067		EPAS1	-1.45038	1.37874	-1.50749	1.30737		CD7	1.26359	-1.21994	3.59514	-1.39717		VEGFA	-1.41395	1.23782		1.40507
FCGR1A	2.81976	-1.71868	5.19203	-1.78997		EPHB6	-1.09236		2.10817	1.26046		CD74	2.65974	-1.05577	2.05612	-1.13033		VIM	1.39041	-1.17801	17.746	-1.15349
FCGR2A	2.83876	-1.63001	16.0836	-1.84168		ESR2	-1.42741		-1.47301	1.73035		CD80	1.95971	-1.32888	1.35053	-1.56149
FCGR2B	2.05144	-1.59706	13.7176	-1.61962		EZH2	1.4077	-1.16456	2.99536	-1.34708		CD82	1.55496	-1.10646	2.91159
FGA	-1.22802		-2.10896			F10	2.76261	-2.00653	5.8839	-2.56544		CD83	1.85233
FGB	-1.1799		1.24118			F2	-1.22099					CD86	3.16801	-1.36102		-1.67009
FGFR3	-1.38677	1.63104	1.62892	1.85396		F3	1.16316	-1.59338	2.80425	-1.63167		CD8A	2.84435	-1.2971	4.30605	-1.70218
FKBP5	1.22046		2.55142	-1.09973		F7	1.33782		1.29462			CD8B	1.85682	-1.51684	7.64835	-1.69719
FOS	-1.63471		-2.02062			FASLG	1.37529			-1.57367		CDK2	1.17935		2.09059
FOSB	-1.48058	-1.07395				FASN	1.48592		3.3271			CDK5R1	-1.27907		-1.26822
G6PD	1.66116	-1.37458	2.71449	-1.41897		FCER1G	3.2121	-1.69957	13.703	-2.04067		CDKN1A	1.89394	-1.58718	6.61747	-2.26695
GAD2	-1.21747		3.42266			FCGR1A	2.81976	-1.71868	5.19203	-1.78997		CDKN2A	-1.31876
GALNS	1.31153	-1.36245	2.67137	-1.51721		FCGR2A	2.83876	-1.63001	16.0836	-1.84168		CDKN2C	1.28108	-1.24564	2.16035	-1.38679
GAST	-1.31948					FCGR2B	2.05144	-1.59706	13.7176	-1.61962		CDX1	-1.35393	-1.0803	-1.71162
GATA2	-1.30571	1.17805	1.73568			FGA	-1.22802		-2.10896			CENPJ	1.35707	-1.34406	2.49048
Gbp2	8.9922	-1.81297	20.6025	-2.01462		FGB	-1.1799		1.24118			CERS6	1.74018	-1.55231	6.74098	-1.88768
GBP2	7.09765	-1.66327	23.145	-2.04115		FLI1	1.17407			-1.23571		CFB	6.89604	-1.53091	14.7705	-1.71565
Gbp6 (includes others)	7.50668	-1.98168	24.0552	-2.17496		FLT3	1.48985		2.78555			CFH	1.49526		2.18781	-1.21441
GCH1	1.4248		2.87947	-1.29059		FOS	-1.63471		-2.02062			CFLAR	1.29387	1.08779	1.65772	1.21221
GCK	-1.27896					FOXA1	-1.22706			1.4411		CFTR	1.76651	-1.60782	5.80162	-2.00515
GHRHR	-1.3639					FOXA2	-1.153		1.27488			CH25H	1.67893	-2.1351		-2.4703
GJA1	1.66554	-1.57034	2.10018	-1.58044		FOXJ1	-1.34431	1.25846		1.64053		CHI3L1	1.80691	-1.50871	3.32911	-1.81823
GLA	2.20102	-1.50413	3.63982	-1.54584		FOXO3	1.30799					CHST4	1.47176
GM2A	1.85009	-1.16069	6.63215	-1.2989		FOXP1	-1.10872	1.23611	1.86934	1.19092		CIDEC	1.45615
GNB1	1.14163	-1.18503	2.22541	-1.26091		FSCN1	1.49684	-1.33541	-2.38342	-1.71395		CIITA	3.22047	-1.28051		-1.28964
GRIA1	-1.3634	1.77008	-2.29149	1.81674		FSTL1	1.41808	-1.35343	3.87228	-1.31478		CLDN11	-1.24755		-1.27484
GRIP1	-1.26552	1.30448	-1.20796	1.52187		FYN	1.23859	-1.13827		-1.33976		CLEC11A	1.16941	-1.23817	1.63526	-1.38654
GRN	1.61679	-1.27143	1.48498	-1.43633		GBA	1.46333	-1.245	3.09869	-1.28443		CLEC4D	6.20165	-1.85864	30.6717	-2.56239
GSTP1	-1.29504	1.308		1.42694		GBP2	7.09765	-1.66327	23.145	-2.04115		CLEC4E	13.6407	-2.28134	79.804	-4.5645
GUSB	1.52092	-1.17727	4.18315	-1.33168		Gbp2	8.9922	-1.81297	20.6025	-2.01462		CLEC5A	5.35836	-2.36675	15.5214	-2.80551
GZMA	2.05404			-1.43398		GINS1	1.43635		3.19693			CLEC6A	5.01403	-1.90903	13.9296	-2.63888
GZMM	-1.25397					GLRX	1.85346	-1.65925	6.1229	-1.97456		CLEC7A	5.46626	-1.4979	17.9805	-2.16222
HAS2	1.2536	-1.55685	2.42807	-1.62514		GNA15	1.6918	-1.35584	4.46393			CLIC1	1.63582		4.13883	-1.42695
HEXA	1.79113	-1.27854	3.33064	-1.42025		GP1BA	-1.1919			1.31332		CLU	1.4781	-1.5753	7.18952	-1.83391
HEXB	1.88145	-1.22236	4.32331			GPI	1.29472	-1.12177	3.90247	-1.27066		CNR2	1.37444	1.35037	2.52335	1.22731
HGF	1.25285	-1.1904	1.55657	-1.46818		GPNMB	5.38118	-1.26643	18.886	-1.77302		COL16A1	-1.19667		-1.25722
HIF1A	2.29358	-1.56925	1.73245	-1.94352		GPR132	1.49496	-1.25797	6.72169			COL1A1	-1.48204		1.69569	1.34403
HK2	1.67953	-1.50945	3.32966	-1.63487		GPX1	1.55588			-1.15917		COL2A1	-1.32651		-1.36083	1.16619
HLA-B	3.81192	-1.2002	7.48823	-1.19938		GRN	1.61679	-1.27143	1.48498	-1.43633		COLQ	-1.20893	1.32583		1.33919
HLA-DRA	4.08667	-1.23596	10.5459	-1.28852		GZMB	2.33438	-1.88436	6.29642	-2.78898		COPS5	1.24378		2.36476	-1.13389
HMGB1	-1.3364	1.18395	3.39588	1.20353		GZMK	1.61254	-1.62572	16.703	-2.20827		CORO1A	2.45167		5.04441	-1.13143
HMGCR	1.30569	-1.17806				HAVCR2	2.17456	-1.57088		-1.70284		CORO1B	1.43133	-1.15827	3.158
HMGN2	1.50502	-1.03931	2.7702			HCK	1.84708	-1.62694	7.13685	-1.52387		COTL1	1.49052		2.95765
HMOX1	1.82931	-1.31948	6.74421	-1.66843		HDAC1	1.22558		1.91615			CR2	1.56982	1.3736	7.66645	1.17363
HP	-1.38648	1.26484	-1.61555	1.36016		HDC	1.48567	-1.40869	1.81926			CREB1	1.19587		2.13576
HPGDS	2.47188		7.21732	-1.38296		HGF	1.25285	-1.1904	1.55657	-1.46818		CREBBP	1.08729		1.20045
HPSE	3.12073	-1.28872	10.9063	-1.61785		HIF1A	2.29358	-1.56925	1.73245	-1.94352		CRY2	-1.25226	1.33497	1.42146	1.54555
HRK	-1.40304					HIST2H3C (includes others)	2.74725	-1.27483	1.79024	-1.58568		CSF1	1.53924	-1.35563	3.51734
HSD11B1	1.5688			-1.36025		HLA-B	3.81192	-1.2002	7.48823	-1.19938		CSF1R	1.58747	-1.41074	4.14596	-1.53417
HTR2B	1.3049	-1.54515	2.18917	-1.60312		HLA-DMA	2.86698	-1.50836	20.0741	-1.63133		CSF2	1.22357	-1.40404	2.10072	-1.21479
ICAM1	1.43678	-1.74747	3.5014	-1.75268		HLA-DQA1	3.54725	-1.1526	6.79565	-1.17618		CSF2RB	2.56441	-1.80548	12.7788	-2.02985
ICOSLG	1.29918	1.10137				HLA-DQB1	3.44376	-1.15172	7.76847	-1.16265		CSK	1.26801	1.11599	3.27864
IDO1	6.819	-3.20431	24.3017	-3.82231		HLA-DRB1	2.96971		6.00085			CST7	5.58791	-1.25549	23.3658	-1.81448
IER2	-1.31616		-1.94484	1.29606		HMGB1	-1.3364	1.18395	3.39588	1.20353		CTH	1.31508
Ifi204 (includes others)	5.53165	-1.60302	49.1569	-1.91234		HMOX1	1.82931	-1.31948	6.74421	-1.66843		CTLA4	2.18098		6.63924	-1.42134
IFIT1B	3.67819	-1.76289	9.75492	-1.96931		HOMER3	-1.21294					CTSB	1.7244	-1.26618	3.61404	-1.43505
IFNA1/IFNA13	-1.56833		2.16542			HP	-1.38648	1.26484	-1.61555	1.36016		CTSC	2.58406	-1.46447	5.14542	-1.74389
IFNAR1	1.39144		3.43177	-1.03742		HPSE	3.12073	-1.28872	10.9063	-1.61785		CTSD	1.78461	-1.11944	30.4627
IFNG	2.15111	-2.39115	16.1364	-3.39104		HRK	-1.40304					CTSL2	1.28652	-1.21641	2.62499	-1.6118
IGF1	1.63709	-1.4997	4.79177	-1.84623		HSD11B1	1.5688			-1.36025		CTSS	4.93745	-1.2912	6.22802	-1.35021
IGF1R	-1.28613	1.31956	1.98173	1.63544		HSPA5	1.3548	-1.19745	2.44608	-1.33845		CTSZ	2.93456	-1.29074	6.21201	-1.42197
IGHM	2.2131	1.32658	11.1494	-5.04741		HSPB8	1.18569	-1.12975	1.43974			CUL1	1.29996		1.9661	-1.21094
IKBKB	1.09117		1.83602			HTR2B	1.3049	-1.54515	2.18917	-1.60312		CUL2	1.58115	-1.43638	1.83737	-1.54304
IKBKE	1.52168	-1.51217	4.64934	-1.38021		HYOU1	1.1705					CUL4B	1.54508	-1.13159	2.33834	-1.24472
IL10RA	2.35329	-1.28006		-1.36243		ICAM1	1.43678	-1.74747	3.5014	-1.75268		CX3CR1	1.88606	-1.16317	4.08672
IL11	-1.28679					ICOS	3.4863	-1.45785		-1.72492		CXCL10	24.8945	-1.99059	51.7434	-2.14443
IL12B	1.73435			-1.43749		ICOSLG	1.29918	1.10137				CXCL11	2.53336	-1.89643	18.6276	-2.06868
IL15	1.70741		4.98083	-1.44426		ID2	1.53932	-1.25521		-1.48867		CXCL13	5.90233	-1.25083		-1.54405
IL15RA	1.42057	-1.37561	3.76337	-1.24341		IDO1	6.819	-3.20431	24.3017	-3.82231		CXCL16	2.21344	-1.41489	6.14251	-1.79126
IL16	1.24301		1.72953	1.28985		Ifi202b	5.54384	-2.02537		-2.29095		CXCL3	1.31792	-2.35433	6.20598	-3.21266
IL17A	-1.30754		-1.49555			Ifi204 (includes others)	5.53165	-1.60302	49.1569	-1.91234		CXCL6	1.79955	-2.75802		-2.72544
IL17B	-1.35212					IFIH1	2.29785	-1.46357	5.66341	-1.54149		CXCL9	32.4003	-1.5491	180.86	-1.81197
IL17C	-1.26689					IFIT1B	3.67819	-1.76289	9.75492	-1.96931		CXCR3	2.88958	-1.19487	5.78665	-1.44706
IL17RA	1.2986	-1.09047	3.0296	-1.09769		IFIT2	2.77166	-2.16482		-2.11876		CXCR4	1.36596	1.2674
IL18	1.64271	1.09474	1.83833			IFNAR1	1.39144		3.43177	-1.03742		CXCR5	1.93536	1.33052		1.17677
IL18BP	2.04257	-1.5836	7.43328	-1.70294		IFNAR2	1.3454	-1.32061	4.82432	-1.4832		CYBA	1.94192	-1.51026	7.46007	-1.8443
IL18RAP	2.35405	-1.21521		-1.23942		IFNG	2.15111	-2.39115	16.1364	-3.39104		CYBB	7.17704	-1.29255	15.3644	-1.49805
IL1A	2.4799	-2.47807	20.8356	-3.39972		IGF1	1.63709	-1.4997	4.79177	-1.84623		CYLD	1.41026		3.1816
IL1B	2.96136	-2.56943	14.8441	-3.06739		IGF1R	-1.28613	1.31956	1.98173	1.63544		CYP1A1	-1.37975	2.61416	-6.38547	1.95633
IL1RN	2.22761	-2.41425	12.5741	-3.08676		IGF2	-1.26434	1.16488	3.70983	1.28779		CYP1B1	-1.25096	-1.285	2.44088	-1.43853
IL2	-1.11074		1.68263			IGHM	2.2131	1.32658	11.1494	-5.04741		CYP7A1	-1.22227
IL23A	-1.17247		1.1048			IGJ	5.35458	1.3636	102.628	-3.17974		CYP7B1	1.20514	-1.91889	3.51644	-2.32932
IL23R	1.58218	-1.4658	7.43467	-1.6322		IKBKB	1.09117		1.83602			CYR61	-1.69543	-1.52197	-1.42508
IL27RA	1.44316		5.03263			IKBKE	1.52168	-1.51217	4.64934	-1.38021		CYTH3	-1.29096
IL33	2.50532	-1.36933		-2.21477		IL10RA	2.35329	-1.28006		-1.36243		CYTIP	1.71655		4.49453
IL6	1.22179	-1.80983	5.61005	-2.08232		IL11	-1.28679					DAPK1	-1.27011	1.1458		1.2134
IMMT	1.18208	-1.08837	29.9717	-1.14484		IL12B	1.73435			-1.43749		DAZAP1	-1.17236		1.26516	1.11493
INHBA	2.15902	-2.91089	3.47181	-4.11424		IL12RB2	2.81946	-1.93684	13.0979	-2.23908		DBT	1.30607		2.75484	-1.0764
INHBB	-1.25722		1.20571			IL15	1.70741		4.98083	-1.44426		DCN	1.62007	-1.12381	2.99698
INPP5D	1.62215					IL15RA	1.42057	-1.37561	3.76337	-1.24341		DDIT3	1.24864			1.08307
IRAK4	1.08758		2.2674	-1.20987		IL17A	-1.30754		-1.49555			DDX5	-1.21558	1.1163	2.27267	1.20988
IRF1	2.6759	-1.39202		-1.22488		IL17RA	1.2986	-1.09047	3.0296	-1.09769		DDX58	1.95578	-1.38209	4.40342	-1.48773
IRF4	1.46231	1.09381	7.01454	-1.48435		IL17RB	-1.21943		1.54362	1.20271		DEFB103A/DEFB103B	-1.23053		-1.5861
IRF7	4.66215	-1.34023		-1.37559		IL18	1.64271	1.09474	1.83833			DEK	1.2152	-1.13583	1.75106
IRF8	1.94496		5.81377			IL18BP	2.04257	-1.5836	7.43328	-1.70294		DENND4A	1.78097	1.05015	5.06824	-1.25394
IRG1	7.4486	-2.27285		-2.73194		IL18RAP	2.35405	-1.21521		-1.23942		DGCR6	-1.21355	1.10216
ISG15	1.65971	-1.29431	2.80912	-1.4456		IL1A	2.4799	-2.47807	20.8356	-3.39972		DHX58	1.87733	-1.38199
ITGA4	1.95279	-1.12983	4.09291	-1.2538		IL1B	2.96136	-2.56943	14.8441	-3.06739		DLX1	-1.42352
ITGAM	2.81656	-1.81083	7.11454	-2.2626		IL1RN	2.22761	-2.41425	12.5741	-3.08676		DNAJB6	-1.30434	-1.20748	2.74731	-1.3425
ITGAV	1.29426	-1.55193	2.94422	-1.58448		IL2	-1.11074		1.68263			DNASE1L3	6.89228	-1.52257	43.5551	-1.78693
ITGAX	2.82186	-1.3333	5.07317	-1.39767		IL23A	-1.17247		1.1048			DOK2	1.17591		2.77451
ITGB1	-1.46434		-1.5375	-1.14446		IL23R	1.58218	-1.4658	7.43467	-1.6322		DPP4	1.44786		1.98697	-1.35105
JAG2	-1.26212		1.30176			IL27RA	1.44316		5.03263			DSC3	-1.33994
JAK1	1.19836	-1.15388	2.22452	-1.21598		IL2RA	1.23754	-1.2068		-1.64759		DUSP14	-1.12375		1.54809	1.21222
JAK2	1.60724	-1.28194		-1.36471		IL33	2.50532	-1.36933		-2.21477		DUSP2	1.12499		2.42659
JUN	-1.27335		1.27878	-1.2228		IL6	1.22179	-1.80983	5.61005	-2.08232		EDN1	-1.36825
KAT2B	1.31574	-1.15018	2.09748			IL7R	2.26372	-1.44755	8.72815	-1.70191		EDNRB	-1.22809	2.00539	-1.77822	1.63932
KDR	-1.2401	1.25307	2.98307	1.2208		IL9R	-1.20681		2.42336			EFR3A	1.1866		1.75675	-1.25404
KIF15	1.73111		4.53161	-1.81644		INHBA	2.15902	-2.91089	3.47181	-4.11424		EGR1	-1.73053	-1.14758
KITLG	-1.18132	1.1197				INPP5D	1.62215					EGR2	1.31248	-1.39977	3.85429	-1.62145
Klrb1c (includes others)	2.63297	-1.67637	7.62217	-2.49261		IRAK4	1.08758		2.2674	-1.20987		EIF2AK1	1.22477			-1.19547
KNG1	-1.1535					IRF1	2.6759	-1.39202		-1.22488		EIF2AK2	1.93712	-1.3273		-1.27092
KRAS	1.11322		1.68131	-1.1785		IRF4	1.46231	1.09381	7.01454	-1.48435		EIF2AK3	1.0889		1.70626
KRT19	1.24281	1.16779	1.87321	1.20581		IRF5	1.76797		4.81751			EIF2S1	1.45996	-1.11703	2.19085	-1.32209
LAMB3	1.4066	-1.55291	2.74265	-1.67152		IRF8	1.94496		5.81377			EIF4E	1.52188	-1.07764	2.7727	-1.26516
LAMC2	1.27956	-1.7278	1.32329	-1.64829		IRF9	1.98554		3.47212			ELAVL1	1.20553	-1.12813	2.87117	-1.42466
LBP	1.3579	-1.15283	1.96001	-1.2888		IRGM	7.3087	-1.46784	24.2456	-1.47586		ELN	-1.3503		-1.60203	1.48338
LCN2	4.37758	-1.92148	12.3269	-2.57288		ISG15	1.65971	-1.29431	2.80912	-1.4456		ENPP2	1.49284	-1.40404	5.54025	-1.61345
LCP1	1.94546	-1.25035	1.54288	-1.24703		ITGAM	2.81656	-1.81083	7.11454	-2.2626		EPHB2	-1.23657		3.11982	1.43249
LDHA	1.37724	-1.28133	2.96264	-1.53836		ITGAV	1.29426	-1.55193	2.94422	-1.58448		EPHB6	-1.09236		2.10817	1.26046
LGALS9	2.0759	-1.51163		-1.7921		ITGB1	-1.46434		-1.5375	-1.14446		ERBB4	-1.33079	1.25911	-1.48619	1.59222
LILRA5	1.8767	-1.31629	2.07804			ITGB2	3.61146	-1.4919		-1.76432		ERCC1	1.12599		1.92555
LILRB3	2.05959	-1.4983	10.6382	-1.61545		ITGB4	-1.28652	1.3398		1.63177		ERICH2	-1.71247	1.35643		1.85346
LPL	1.48232	1.11795	1.81295			ITK	2.22889	-1.28137	6.73108	-1.65845		ESR2	-1.42741		-1.47301	1.73035
LRPAP1	1.18572	-1.30183	2.96773	-1.51677		JAK1	1.19836	-1.15388	2.22452	-1.21598		EXOSC7	-1.50716			1.30999
LTB	1.97156		5.50243			JAK2	1.60724	-1.28194		-1.36471		EXT1	1.206	-1.3014	1.88063
LY96	2.29016	-1.55914	9.3879	-2.87646		JAK3	1.26743	-1.18024	3.29817			EZH2	1.4077	-1.16456	2.99536	-1.34708
LYN	1.45402	-1.10104	4.8677			JUN	-1.27335		1.27878	-1.2228		F2	-1.22099
Lyz1/Lyz2	2.29471	-1.21641	2.74323	-1.41716		KDM6B	-1.19389		1.33616	1.17888		F3	1.16316	-1.59338	2.80425	-1.63167
MAP2K1	1.50992					KDR	-1.2401	1.25307	2.98307	1.2208		FABP5	2.11935	-1.06223	6.50626	-1.31635
MAP3K3	1.12841	-1.0871	1.75317	-1.08839		KIAA0101	2.34798	-1.38298	7.70227	-2.17273		FAF1	1.12215	1.05333	2.08155
MAP3K8	1.30859					KIF11	2.33041	-1.64252	6.22476	-2.18193		FASLG	1.37529			-1.57367
MAP4K1	1.648		4.62151	-1.09928		KIF22	1.57688	-1.30049	3.25714	-1.55761		FASN	1.48592		3.3271
MAPK1	1.2776	-1.09094		-1.19448		KIF2C	1.41794	-1.45905	3.2976	-1.54905		FBXW11	1.26521	-1.20994	2.62349
MAPK11	1.13652		3.03238			KISS1	-1.32568			1.21724		FCER1G	3.2121	-1.69957	13.703	-2.04067
MAPK8	1.12896		2.06554			KITLG	-1.18132	1.1197				FCGR1A	2.81976	-1.71868	5.19203	-1.78997
MAPK8IP1	-1.19967		1.37328			KLK3	-1.43989		1.73607			FCGR2A	2.83876	-1.63001	16.0836	-1.84168
MAPKAPK2	1.10311	-1.06447				KLRD1	1.70055		2.88627			FCGR2B	2.05144	-1.59706	13.7176	-1.61962
MAPT	-1.32978	1.38113	1.76314	1.52221		KNG1	-1.1535					FCGR3A	7.66322	-2.33475	29.3241	-3.81152
MARCKSL1	1.3792		1.46446			KRAS	1.11322		1.68131	-1.1785		FDPS	1.29925	-1.16781	1.8262
MCL1	1.18538	-1.17999	2.58275			LAT	1.79602	-1.28691	3.34374	-1.19983		FGA	-1.22802		-2.10896
MEP1A	-1.25747					LAT2	1.94002		5.71204			FGB	-1.1799		1.24118
MIF	1.49749	-1.42189	4.98264	-1.64405		LAX1	2.03461	1.20594	7.14804			FGFR1	-1.25143		1.2218	1.38911
mir-23	-1.46485		-1.63696	1.98867		LBP	1.3579	-1.15283	1.96001	-1.2888		FGR	1.66705	-1.50893	4.43457	-1.47973
mir-296	-1.29232		-1.72583			LCAT	-1.21542	-1.16225	1.55557			FLT3	1.48985		2.78555
MME	1.40671			-1.3733		LCN2	4.37758	-1.92148	12.3269	-2.57288		FLT3LG	1.18825	1.10456	1.77027	1.27242
MMP10	-1.3523					LCP2	2.98688	-1.51745	12.0998	-1.82735		FOS	-1.63471		-2.02062
MMP12	1.75714	-1.49377	2.9148	-2.43696		let-7	-1.29689	1.3452	-1.64658	1.74175		FOSB	-1.48058	-1.07395
MMP13	2.00004		2.76104			LGALS3	1.69815	-1.49637		-1.48953		FOXC2	-1.30211		1.60386
MMP14	1.86703	-1.32885	2.91978	-1.38272		LGALS3BP	3.4355	-1.34886	1.61456	-1.57065		FOXE1	-1.25272			1.17024
MMP2	1.24393	-1.29281	3.23888	-1.72323		LGMN	1.66018	-1.32091	1.81798	-1.5676		FPR1	2.19074	-2.30949	3.60677	-2.40412
MMP8	1.3616	-2.00649	4.40203	-3.05833		LIG1	1.15007	-1.08085	1.90401	-1.22898		FSTL1	1.41808	-1.35343	3.87228	-1.31478
MMP9	-1.17345	-1.44359	2.18373	-1.37992		LILRA5	1.8767	-1.31629	2.07804			FTH1	1.18371		14.7892
MSR1	4.315	-2.2446	23.0825	-2.81562		LILRB3	2.05959	-1.4983	10.6382	-1.61545		FUT4	1.2313
MT1E	-1.19113		1.34202			LPL	1.48232	1.11795	1.81295			FYN	1.23859	-1.13827		-1.33976
Muc2	-1.12334					LRG1	2.30593	-1.38897		-2.17327		GAPDH	1.82885	-1.37253	13.8698	-1.49835
Muc5ac	-1.13829		1.27353			LTB	1.97156		5.50243			GAST	-1.31948
MX1	3.22537		6.47865			LY86	4.70312	-1.41428	20.0877	-1.78324		GATA2	-1.30571	1.17805	1.73568
MYC	1.27899		3.70986	1.08665		LY96	2.29016	-1.55914	9.3879	-2.87646		GBP2	7.09765	-1.66327	23.145	-2.04115
MYD88	1.48978	-1.38671		-1.35505		LYN	1.45402	-1.10104	4.8677			Gbp2	8.9922	-1.81297	20.6025	-2.01462
MYOG	-1.35745					Lyz1/Lyz2	2.29471	-1.21641	2.74323	-1.41716		Gbp6 (includes others)	7.50668	-1.98168	24.0552	-2.17496
NAIP	1.70088	-1.24379	4.91352	-1.54972		MAD2L1	2.04012	-1.50534	6.28472	-1.84327		GCH1	1.4248		2.87947	-1.29059
NAMPT	2.49799	-1.51468		-1.70677		MALT1	1.99158	-1.44421		-1.46256		GDNF	-1.25296
NCF4	2.09011	-1.31689	6.9381			MAP2K1	1.50992					GFPT2	1.30219		1.85499
NFKB1	1.2707	-1.14504	2.46267			MAP3K2	1.29526					GHRHR	-1.3639
NFKB2	1.48194		2.82825			MAP3K3	1.12841	-1.0871	1.75317	-1.08839		GJA1	1.66554	-1.57034	2.10018	-1.58044
NFKBIB	1.23325	-1.40108	4.95289	-1.70141		MAP3K8	1.30859					GM2A	1.85009	-1.16069	6.63215	-1.2989
NFKBIE	2.11085	-1.46943	6.35443	-1.50717		MAP4K1	1.648		4.62151	-1.09928		GNAI3	1.42022		1.56923	-1.52984
NKX6-1	-1.37926					MAPK1	1.2776	-1.09094		-1.19448		GNB2L1	1.21402	1.21935	3.83432
NLRC4	1.76526	-1.35571	5.72658			MAPK11	1.13652		3.03238			GOSR2	1.35533		3.86652
NLRC5	5.15763	-1.54786	20.2302	-1.59806		MAPK8	1.12896		2.06554			GP1BA	-1.1919			1.31332
NLRP1	1.56458	-1.26986	5.4291	-1.16789		MAPK8IP1	-1.19967		1.37328			Gp49a/Lilrb4	4.35334	-1.42587	21.7116	-1.73789
NLRP3	1.321	-1.65136	4.23707	-1.66224		MAPKAPK2	1.10311	-1.06447				GPD2	1.37036	-1.23408	2.89176
NOS2	4.72515	-2.04756	40.1326	-2.87437		MAPT	-1.32978	1.38113	1.76314	1.52221		GPI	1.29472	-1.12177	3.90247	-1.27066
NOS3	-1.25073			1.26336		MCL1	1.18538	-1.17999	2.58275			GPR34	1.30798
NR1H2	1.18049		2.60183			MCM3	1.75093		2.85423	-1.28759		GPX1	1.55588			-1.15917
NR3C1	1.17456		1.5968			MEP1A	-1.25747					GRIA1	-1.3634	1.77008	-2.29149	1.81674
NR4A2	-1.34623		2.45343	-1.16787		MET	1.52023	-1.16921	1.82349	-1.25395		GRIP1	-1.26552	1.30448	-1.20796	1.52187
NT5E	1.42481	-1.39854	2.97057	-1.58735		MIA2	1.38875					GRN	1.61679	-1.27143	1.48498	-1.43633
OAS2	2.17966	-1.14479	7.77226	-1.18695		MIF	1.49749	-1.42189	4.98264	-1.64405		GSPT1	1.36148	-1.25336	1.6779	-1.47697
Orm1 (includes others)	2.47815	-1.78715	11.1627	-2.71426		mir-10	-1.36023	1.61692	-1.55734	1.82894		GSTP1	-1.29504	1.308		1.42694
PANX1	1.26405	-1.26461	2.88513			mir-15	1.82512	1.20623	3.2378	1.30439		GSTT1	1.2406	-1.38351		-1.49825
PAPPA	-1.16978		1.22657			mir-17	-1.25096	-1.18392	2.01444	-1.36633		GUSB	1.52092	-1.17727	4.18315	-1.33168
PARP1	1.11657		6.856			MKI67	2.71373	-1.48835	1.27851	-1.84388		GZMM	-1.25397
PCDH7	-1.22319	-1.11509				MMP10	-1.3523					H2AFX	1.3784
PCSK1	-1.20841					MMP12	1.75714	-1.49377	2.9148	-2.43696		HAS2	1.2536	-1.55685	2.42807	-1.62514
PCSK2	-1.1223		1.26302			MMP13	2.00004		2.76104			HAVCR2	2.17456	-1.57088		-1.70284
PDCD1LG2	2.72959	-1.38314		-1.90918		MMP14	1.86703	-1.32885	2.91978	-1.38272		HCK	1.84708	-1.62694	7.13685	-1.52387
PDE4B	1.35984	-1.15341	2.89689	-1.17856		MMP2	1.24393	-1.29281	3.23888	-1.72323		HCN3	-1.17232		-1.20298
PDE5A	-1.21551					MMP8	1.3616	-2.00649	4.40203	-3.05833		HDAC1	1.22558		1.91615
PDGFB	-1.25386	-1.061				MMP9	-1.17345	-1.44359	2.18373	-1.37992		HDAC3	1.26127			-1.12897
PELI2	-1.21085	1.25204	1.44654	1.41791		MRVI1	-1.14238			1.27381		HDAC7	-1.39242	1.27429	1.23835	1.59374
PELI3	-1.11139					MSLN	2.12408	1.09536	2.76189			HDC	1.48567	-1.40869	1.81926
PHB	1.29523	-1.10988	1.94943	-1.17342		MSR1	4.315	-2.2446	23.0825	-2.81562		HEXA	1.79113	-1.27854	3.33064	-1.42025
PIK3CG	2.26298	-1.12037				MT1E	-1.19113		1.34202			HEXB	1.88145	-1.22236	4.32331
PILRB	1.68094	-2.13682	7.02558	-2.09643		MTPN	1.26903	-1.31162	14.4075	-1.4238		HGF	1.25285	-1.1904	1.55657	-1.46818
PIM1	1.78107	-1.39772	4.75302	-1.42676		MTTP	-1.27423			1.22704		HIF1A	2.29358	-1.56925	1.73245	-1.94352
PIM3	-1.18683					Muc2	-1.12334					HIVEP3	-1.14918		1.66405	1.16461
PIN1	1.25238		1.53183			MYB	-1.29687	1.30343	1.67565	1.36381		HK2	1.67953	-1.50945	3.32966	-1.63487
PLA2G3	-1.43023			1.20698		MYC	1.27899		3.70986	1.08665		HK3	2.36031	-1.63085		-1.74585
PLA2G4A	1.55543	-1.4304	3.44635	-1.46184		MYD88	1.48978	-1.38671		-1.35505		HLA-B	3.81192	-1.2002	7.48823	-1.19938
PLA2G7	5.67225	-1.80223	30.7606	-2.27185		NAMPT	2.49799	-1.51468		-1.70677		HLA-DRA	4.08667	-1.23596	10.5459	-1.28852
PLAU	1.58853	-1.30022	-1.4051	-1.33851		NCF1	2.33153	-1.34338	6.21935	-1.34391		HLA-DRB1	2.96971		6.00085
PLCG1	-1.18521	1.10438	1.29019	1.32482		NCF2	1.89785	-1.23392	3.10581	-1.28997		HLA-E	2.94258	-1.17771	9.3527	-1.19433
PLD3	1.79126	-1.24848	6.32237	-1.46098		NCF4	2.09011	-1.31689	6.9381			HLA-F	1.89316		3.56327
PLG	-1.25097					NCKAP1L	2.58834	-1.23054	6.58576	-1.22929		HMGB1	-1.3364	1.18395	3.39588	1.20353
PLK4	1.52808	-1.38181	7.40875	-1.58815		NCOA1	1.10458	-1.05618				HMGCR	1.30569	-1.17806
PPARGC1A	-1.20725	1.58277	1.84901	1.31873		NCOR2	-1.20384	1.07817	1.61796	1.29913		HMGN2	1.50502	-1.03931	2.7702
PPM1L	1.11579		1.36302			NEK6	1.47288	-1.36363	5.01436	-1.4776		HMOX1	1.82931	-1.31948	6.74421	-1.66843
PPP1R14A	-1.4217	1.38404	-1.92394	1.7232		NFATC1	1.19527	1.08735				HP	-1.38648	1.26484	-1.61555	1.36016
PRKCD	1.46963	-1.17403				NFATC2	1.36524	-1.29553	3.70726			HPGDS	2.47188		7.21732	-1.38296
PRKCZ	-1.19654	1.11592	-1.67935	1.36226		NFATC3	1.30922	-1.13689	3.67133	-1.28053		HPSE	3.12073	-1.28872	10.9063	-1.61785
PRNP	1.40963		1.9274			NFKB1	1.2707	-1.14504	2.46267			HRK	-1.40304
PROC	-1.2925					NFKB2	1.48194		2.82825			HSD11B1	1.5688			-1.36025
PROCR	2.21411	-1.48427	10.9191	-1.58217		NFKBIB	1.23325	-1.40108	4.95289	-1.70141		HSD17B7	1.379	-1.49043	2.22628	-1.69212
PRTN3	-1.23546			1.07988		NFKBID	1.5816	-1.22082	4.96954			HSD3B2	-1.22729		1.30678
PSEN1	1.38606	-1.27263		-1.3692		NLK	1.15401	-1.12773	2.29362			HSPA8	1.48081		3.23108	-1.35062
PSMB10	2.04851	-1.37896	6.04978	-1.26866		NLRC3	1.37235		5.76548	-1.16423		HSPB2	-1.34728			1.47878
PSMB8	3.00408	-1.2634	7.44967	-1.28756		NLRC5	5.15763	-1.54786	20.2302	-1.59806		HYOU1	1.1705
PSMB9	3.07508	-1.28732	5.30527	-1.29521		NLRP3	1.321	-1.65136	4.23707	-1.66224		ICAM1	1.43678	-1.74747	3.5014	-1.75268
PSME2	2.20474	-1.3993	13.0234	-1.5128		NOS2	4.72515	-2.04756	40.1326	-2.87437		ICOS	3.4863	-1.45785		-1.72492
PSTPIP1	1.53412	-1.2272	3.56973	-1.16358		NOS3	-1.25073			1.26336		ICOSLG	1.29918	1.10137
PTAFR	2.02483	-1.74159	9.92611	-1.94757		NPC1	1.396	-1.21132		-1.35677		IDE	1.33306	1.18375	1.87563
PTEN	1.25793	-1.16371	2.77597	-1.20661		NR1H2	1.18049		2.60183			IDH2	-1.17634	1.24111	2.9467	1.38356
PTGER4	1.39241	-1.3195	3.80139	-1.2888		NR3C1	1.17456		1.5968			IDO1	6.819	-3.20431	24.3017	-3.82231
PTGS1	1.36089	-1.12882	2.65802	-1.26712		NT5E	1.42481	-1.39854	2.97057	-1.58735		IER2	-1.31616		-1.94484	1.29606
PTGS2	1.70321	-1.92838	5.95009	-2.34244		NUCB2	1.30275		1.65351	-1.31492		Ifi204 (includes others)	5.53165	-1.60302	49.1569	-1.91234
PTK2B	1.91363	-1.20776	3.9471	-1.20071		OLR1	1.82317	-2.07449	5.985	-2.92405		IFI27	1.64825		3.54401
PTP4A1	1.23779	-1.23214	2.83805	-1.40161		Orm1 (includes others)	2.47815	-1.78715	11.1627	-2.71426		IFIH1	2.29785	-1.46357	5.66341	-1.54149
PTPN6	2.45002	-1.11304	5.01305			OXT	-1.46582		-1.40966			IFIT1B	3.67819	-1.76289	9.75492	-1.96931
PYCARD	1.42759	-1.37713	5.8194	-1.54685		P2RY1	-1.18658					IFIT3	3.78026	-1.96705	6.97497	-1.93127
RAC2	2.35373	-1.16919	7.85464	-1.34812		P2RY6	1.807	-1.35411	5.78296	-1.61016		IFITM1	1.46533	-1.36472	3.71138	-1.2508
RARB	-1.1936	1.55651	1.2279	1.66562		PARP1	1.11657		6.856			IFNA1/IFNA13	-1.56833		2.16542
RARRES2	1.44408		4.8188	-1.31446		PBK	1.50892					IFNAR1	1.39144		3.43177	-1.03742
RB1	1.19605	-1.11591	2.78734	-1.34036		PCNA	1.51143	-1.33081	3.90668	-1.69054		IFNAR2	1.3454	-1.32061	4.82432	-1.4832
RBPJ	1.20876	-1.243		-1.25808		PCSK1	-1.20841					IFNG	2.15111	-2.39115	16.1364	-3.39104
RCAN1	1.10917	-1.09068				PDE3B	1.55193		3.12034			IFNGR2	1.36963	-1.18992		-1.16851
REL	1.68535					PDE5A	-1.21551					IGF1	1.63709	-1.4997	4.79177	-1.84623
RELB	1.43853	-1.17215	1.93697	-1.0807		PDGFA	-1.33326	-1.20114	2.07672			IGF1R	-1.28613	1.31956	1.98173	1.63544
RGS10	1.31121		5.16259			PDGFB	-1.25386	-1.061				IGF2	-1.26434	1.16488	3.70983	1.28779
RIPK2	1.37346	-1.31114	3.17962	-1.35177		PELI2	-1.21085	1.25204	1.44654	1.41791		IKBKB	1.09117		1.83602
RPSA	1.11637	1.30363	5.07842	1.6719		PHB	1.29523	-1.10988	1.94943	-1.17342		IKBKE	1.52168	-1.51217	4.64934	-1.38021
RSAD2	2.38242	-2.03783		-2.33925		PIK3CG	2.26298	-1.12037				IL10RA	2.35329	-1.28006		-1.36243
RUNX2	1.08792	-1.42843				PILRB	1.68094	-2.13682	7.02558	-2.09643		IL10RB	1.34444	-1.22837		-1.37957
S100A10	1.41286		2.53201	-1.59593		PIM1	1.78107	-1.39772	4.75302	-1.42676		IL11	-1.28679
S100A4	1.45019		4.68188			PLAU	1.58853	-1.30022	-1.4051	-1.33851		IL12B	1.73435			-1.43749
S100B	-1.26512			1.31964		PLAUR	1.26415		2.12292			IL12RB2	2.81946	-1.93684	13.0979	-2.23908
Saa3	15.3065	-2.12671	56.9334	-2.99331		PLCG2	1.77157		6.22402			IL15	1.70741		4.98083	-1.44426
SCD	1.30373		2.17186	-1.34701		PLEC	1.54838	-1.29435	3.10486			IL15RA	1.42057	-1.37561	3.76337	-1.24341
SCLY	1.3915	-1.23577		-1.27512		PLG	-1.25097					IL16	1.24301		1.72953	1.28985
SCN9A	-1.08832	1.51666	-2.6327	1.29178		PLK4	1.52808	-1.38181	7.40875	-1.58815		IL17A	-1.30754		-1.49555
SCNN1G	1.33274	-1.13274	2.32373	-1.3082		PNPT1	1.53476		3.23536	-1.28643		IL17B	-1.35212
SCUBE1	-1.10662		1.4186			PPARGC1A	-1.20725	1.58277	1.84901	1.31873		IL17C	-1.26689
SCUBE2	-1.26566	1.72952	-1.39599	1.72996		PPIA	1.36764	-1.14088	4.32459	-1.30828		IL17RB	-1.21943		1.54362	1.20271
SDC1	1.2932	-1.24784	1.99906	-1.36747		PRKAA1	1.17208		2.34306	-1.25305		IL18	1.64271	1.09474	1.83833
SELL	1.9233					PRKCD	1.46963	-1.17403				IL18BP	2.04257	-1.5836	7.43328	-1.70294
SELPLG	2.10922	-1.27245	7.63742	-1.32268		PRKCQ	1.66026		4.69928	-1.30292		IL1A	2.4799	-2.47807	20.8356	-3.39972
SERPINB1	1.66716	1.31681	4.46747			PRKCZ	-1.19654	1.11592	-1.67935	1.36226		IL1B	2.96136	-2.56943	14.8441	-3.06739
SERPINB9	3.24242	-2.16725		-2.64041		PRNP	1.40963		1.9274			IL1RN	2.22761	-2.41425	12.5741	-3.08676
SERPINE1	1.30919	-1.7599	3.42029	-1.94651		PROC	-1.2925					IL2	-1.11074		1.68263
SERPINF2	-1.30855			1.09717		PROM1	-1.35569	1.16197	1.59117	1.51365		IL21R	2.47095	-1.13864	8.13765
SF1	-1.20592			1.15931		PRPH	-1.124					IL23A	-1.17247		1.1048
SFTPA1	1.60381	-1.32635	1.7656	-1.5084		PRTN3	-1.23546			1.07988		IL27RA	1.44316		5.03263
SFTPD	1.44102	-1.2204	2.70008	-1.4669		PSMB10	2.04851	-1.37896	6.04978	-1.26866		IL2RA	1.23754	-1.2068		-1.64759
SHH	-1.36428		1.16412			PSMB8	3.00408	-1.2634	7.44967	-1.28756		IL33	2.50532	-1.36933		-2.21477
SIN3A	1.15708		2.15757			PSMB9	3.07508	-1.28732	5.30527	-1.29521		IL6	1.22179	-1.80983	5.61005	-2.08232
SIRT1	-1.22844		1.97123	1.1191		PSME1	2.12795	-1.28869	1.39294	-1.39204		IL7R	2.26372	-1.44755	8.72815	-1.70191
SLAMF1	1.81956					PSME2	2.20474	-1.3993	13.0234	-1.5128		INHA	-1.14731			1.36448
SLC14A2	-1.23288					PTAFR	2.02483	-1.74159	9.92611	-1.94757		INHBA	2.15902	-2.91089	3.47181	-4.11424
SLC1A2	1.31172	-2.00906	5.06804	-1.97371		PTEN	1.25793	-1.16371	2.77597	-1.20661		INPP5D	1.62215
SLC22A4	1.27002		3.33484	-1.40572		PTGER4	1.39241	-1.3195	3.80139	-1.2888		IRAK4	1.08758		2.2674	-1.20987
SLC2A1	1.3579	-1.53134	5.59179	-1.7839		PTGS1	1.36089	-1.12882	2.65802	-1.26712		IRF1	2.6759	-1.39202		-1.22488
Slfn2	3.51572	-1.24602		-1.19593		PTGS2	1.70321	-1.92838	5.95009	-2.34244		IRF4	1.46231	1.09381	7.01454	-1.48435
SMAD2	1.23219	-1.15119	1.78196	-1.10545		PTK2	-1.13387	1.14321		1.10777		IRF5	1.76797		4.81751
SMPD1	1.40634	-1.30187	3.36229	-1.66942		PTK2B	1.91363	-1.20776	3.9471	-1.20071		IRF7	4.66215	-1.34023		-1.37559
SOCS2	-1.26264	1.07513	1.19256			PTPN2	1.38954	-1.44305	2.764	-1.54633		IRF8	1.94496		5.81377
SOD2	1.43247	-1.62069	4.60064	-1.83648		PTPN6	2.45002	-1.11304	5.01305			IRF9	1.98554		3.47212
SP3	1.46362		3.33599	-1.19559		PTPRC	2.48341		5.5754			IRG1	7.4486	-2.27285		-2.73194
SPHK1	-1.17439			1.17929		PTPRJ	1.40008	-1.41221	4.34139	-1.52331		IRGM	7.3087	-1.46784	24.2456	-1.47586
SPI1	2.18018	-1.53694	9.06847	-1.74471		PYCARD	1.42759	-1.37713	5.8194	-1.54685		ISG15	1.65971	-1.29431	2.80912	-1.4456
SPN	1.66368	-1.13878	3.00695			RAB10	1.18518	-1.08206	1.96166	-1.2562		ITGA4	1.95279	-1.12983	4.09291	-1.2538
SPP1	1.44754	-1.49224	2.89076	-1.8268		RARB	-1.1936	1.55651	1.2279	1.66562		ITGAL	2.65964	-1.4913	6.89569	-1.44472
SRGN	1.57172	-1.30611	4.45398	-1.65356		RARG	-1.10089		1.17582			ITGAM	2.81656	-1.81083	7.11454	-2.2626
STAT1	5.80324	-1.34842	3.14507	-1.46822		RARRES2	1.44408		4.8188	-1.31446		ITGAV	1.29426	-1.55193	2.94422	-1.58448
STAT3	1.37355	-1.20594		-1.29837		RB1	1.19605	-1.11591	2.78734	-1.34036		ITGAX	2.82186	-1.3333	5.07317	-1.39767
STAT4	2.69305	-1.24573	9.42661			RBL1	1.70325	-1.2566	4.10766			ITGB1	-1.46434		-1.5375	-1.14446
SUGT1	1.32194		5.33105	-1.22827		RBPJ	1.20876	-1.243		-1.25808		ITGB2	3.61146	-1.4919		-1.76432
SYK	1.59629	-1.06755	4.71696			RCAN1	1.10917	-1.09068				ITGB6	1.42105	-1.69746	3.05909	-1.95015
TAB1	-1.14211		1.54829	1.23233		REL	1.68535					ITGB7	1.74213	-1.27402
TAP2	1.8721	-1.2393	5.00047			RELB	1.43853	-1.17215	1.93697	-1.0807		ITK	2.22889	-1.28137	6.73108	-1.65845
TAX1BP1	1.27631		1.63001			RIPK1	1.31438	-1.26324	2.75004	-1.36101		JAG2	-1.26212		1.30176
TBK1	1.3183		2.78798			RIPK2	1.37346	-1.31114	3.17962	-1.35177		JAK1	1.19836	-1.15388	2.22452	-1.21598
TBX21	1.65617	-1.37745	6.45	-1.70292		RNASE6	2.16918		7.00208			JAK2	1.60724	-1.28194		-1.36471
TEK	-1.2412	1.458	-1.52838			ROBO3	-1.2994					JUN	-1.27335		1.27878	-1.2228
TF	-1.21109	1.32759	9.90755	1.36384		ROR1	1.08979	-1.28517	2.47357	-1.4061		KAT2B	1.31574	-1.15018	2.09748
TGFB1	1.43194	-1.25309	2.87022	-1.36153		RPSA	1.11637	1.30363	5.07842	1.6719		KDR	-1.2401	1.25307	2.98307	1.2208
TGFB2	1.14909			-1.24104		RRM2	1.80461	-1.6569		-2.13079		KIF20A	1.57612	-1.47938		-1.61685
TGFB3	1.27674		2.24423			S100A10	1.41286		2.53201	-1.59593		KITLG	-1.18132	1.1197
TGFBR1	1.56374		3.29328			Saa3	15.3065	-2.12671	56.9334	-2.99331		KLF5	-1.22371		1.72598
TGIF1	1.46542	-1.22213	3.11918	-1.3883		SAMSN1	1.84915	-1.30489		-1.31447		KLF7	-1.14385		1.76235
TGM2	1.34054	-1.43434	2.77328	-1.53876		SASH1	-1.20547		1.31598	1.20152		KLK3	-1.43989		1.73607
Tgtp1/Tgtp2	9.19732	-1.20907	28.8375	-1.25058		SBNO2	1.26827	-1.29824	2.27007			Klra4 (includes others)	1.72688	1.106	3.43584
THY1	1.86127	-1.40271				SC5DL	1.14066		1.47619	-1.12292		Klrb1c (includes others)	2.63297	-1.67637	7.62217	-2.49261
TIE1	-1.38392	1.31305	-1.5847	1.43306		SCD	1.30373		2.17186	-1.34701		KLRC1	2.41908	-1.32298	7.52407	-1.71207
TIMP1	1.81093	-2.34737		-2.52012		SCN9A	-1.08832	1.51666	-2.6327	1.29178		KLRC4-KLRK1/KLRK1	2.92005		7.57352	-1.48577
TIRAP	1.22922	-1.14907	3.2052	-1.31981		SELL	1.9233					KLRD1	1.70055		2.88627
TJP1	-1.17001		-1.61923			SELPLG	2.10922	-1.27245	7.63742	-1.32268		KMO	1.63457	1.16387	6.15283
TLR1	2.32949		11.7106			SEMA4A	2.01006	-1.42471	5.17058	-1.58004		KNG1	-1.1535
Tlr11	1.93147	-1.20472	5.06174	-1.51617		SERPINA1	1.91048	-1.34979	9.66058	-1.94737		KPNA3	1.70654	-1.27114	7.58697	-1.544
Tlr12	1.63029	-1.20747	3.71735			SERPINE1	1.30919	-1.7599	3.42029	-1.94651		KYNU	3.68594	-1.3324	9.78972	-1.52753
Tlr13	2.63434	-1.64603	7.92668	-2.24458		SERPING1	1.8803	-1.58433	4.32918	-1.86774		L3MBTL2	1.21404		2.0355
TLR2	2.71218	-1.84255	6.93174	-2.32246		SFTPA1	1.60381	-1.32635	1.7656	-1.5084		LAD1	-1.28845			1.3518
TLR3	1.65379	-1.46742	5.49192	-1.77469		SFTPD	1.44102	-1.2204	2.70008	-1.4669		LAIR1	3.65609	-1.62791	11.2641	-1.71373
TLR4	1.62933		3.46441	-1.43797		SGK1	1.33002	-1.33815	3.42647	-1.58447		LAMB3	1.4066	-1.55291	2.74265	-1.67152
TLR6	1.62752		2.60896	-1.2379		SH3GLB1	1.12413	-1.13199	2.46255	-1.25957		LAMC2	1.27956	-1.7278	1.32329	-1.64829
TLR9	1.64303		8.86073			SHARPIN	1.49346	-1.14649	4.08722			LAMP3	2.43751	-1.66764		-2.52401
TMEM173	2.42455	-1.5275		-1.59275		SHC1	1.33062	-1.24861	2.30916	-1.25864		LAT	1.79602	-1.28691	3.34374	-1.19983
TNF	2.50863	-2.01126	11.3065	-1.83142		SIGLEC1	1.74533		2.12245			LAT2	1.94002		5.71204
TNFAIP2	3.79643	-2.1846	19.8194	-2.30815		SIRPA	1.90861	-1.2305	5.91289	-1.21331		LAX1	2.03461	1.20594	7.14804
TNFAIP3	1.91205	-1.43135	3.38679	-1.56915		SIRT1	-1.22844		1.97123	1.1191		LBP	1.3579	-1.15283	1.96001	-1.2888
TNFRSF1B	2.49792	-1.4488	6.57796	-1.3992		SIRT3	-1.12335	1.31036		1.50517		LCAT	-1.21542	-1.16225	1.55557
TNFRSF9	1.79616	-2.32737	7.91202	-3.11082		SLC14A2	-1.23288					LCK	2.97439	-1.30115	8.78637	-1.3673
TNFSF10	1.64815	-1.3429	4.98574	-1.49856		SLC22A3	-1.19172		1.21486			LCN2	4.37758	-1.92148	12.3269	-2.57288
TP53	1.20435		3.43124	-1.15366		SLC39A14	1.24713	-1.53816	3.11529	-1.50197		LCP2	2.98688	-1.51745	12.0998	-1.82735
TPD52L2	1.2255	-1.15277	1.86518			SLC7A7	1.34657	-1.29754	4.39865	-1.43555		LDHA	1.37724	-1.28133	2.96264	-1.53836
TRAF2	1.18068		2.32658			SMAD2	1.23219	-1.15119	1.78196	-1.10545		LGALS3	1.69815	-1.49637		-1.48953
TRAFD1	1.71951	-1.20913	3.16483	-1.11812		SNX10	2.29332	-1.66374	5.13109	-1.99386		LGALS3BP	3.4355	-1.34886	1.61456	-1.57065
TRIM21	1.73216	-1.17855	3.11763			SOCS2	-1.26264	1.07513	1.19256			LGALS8	1.33354	-1.14054	2.36675
TWIST1	-1.26114					SOD2	1.43247	-1.62069	4.60064	-1.83648		LGALS9	2.0759	-1.51163		-1.7921
TWIST2	-1.23836					SP110	2.34234	-1.0765	7.25112	1.12885		LGMN	1.66018	-1.32091	1.81798	-1.5676
TYRO3	-1.27434		-1.62174	1.45206		SP3	1.46362		3.33599	-1.19559		LILRA5	1.8767	-1.31629	2.07804
TYROBP	2.76306	-1.37434	17.1135	-1.68796		SPC25	1.89201	-1.34819	3.9338			LILRB3	2.05959	-1.4983	10.6382	-1.61545
UAP1	1.24056					SPHK1	-1.17439			1.17929		LIN54	1.26864	-1.30435	3.17388	-1.38547
UBE2L6	2.39718	-1.37516	5.92233	-1.53329		SPI1	2.18018	-1.53694	9.06847	-1.74471		LITAF	1.36831	1.38874	1.35965	1.32494
UBE2V2	1.3153		2.31612	-1.42914		SPP1	1.44754	-1.49224	2.89076	-1.8268		LPL	1.48232	1.11795	1.81295
UCN	-1.15168		-1.1856			SRA1	1.27202		2.28822			LRG1	2.30593	-1.38897		-2.17327
UCP2	1.28719	-1.13781	2.83461	-1.18832		SRSF5	-1.4107	1.24878	4.20538	1.52337		LRRC8C	1.5209	-1.48349		-1.69114
UGCG	1.39919	-1.35901	4.2678	-1.85812		STAT1	5.80324	-1.34842	3.14507	-1.46822		LRRK2	1.23984		2.69421	-1.28951
UGDH	1.17272		1.97486			STAT3	1.37355	-1.20594		-1.29837		LTB	1.97156		5.50243
USP18	1.99121	-1.36426	6.48944			STAT4	2.69305	-1.24573	9.42661			LTBP2	-1.11354	-1.61296	1.27386	-1.46512
VCAM1	1.91372	-1.37658	4.95294	-1.44016		STAT5B	1.23532		1.98556			LXN	1.61228	-1.3985	3.80363	-1.8425
VEGFA	-1.41395	1.23782		1.40507		STIM1	-1.15423	1.15943	1.3445	1.14404		LY96	2.29016	-1.55914	9.3879	-2.87646
VIM	1.39041	-1.17801	17.746	-1.15349		STX2	1.12195	-1.23928	2.1864			LYN	1.45402	-1.10104	4.8677
Wfdc17	3.55198	-2.75477		-5.45616		SUMO2	1.18534	-1.13254	4.35377	-1.33294		MAFF	1.12846	-1.2262	1.82821	-1.24015
WNT5A	-1.11171			1.24403		SYK	1.59629	-1.06755	4.71696			MALT1	1.99158	-1.44421		-1.46256
XDH	1.59075		2.90452			SYP	-1.26242		-1.43272			MAP2K1	1.50992
XYLT1	1.20846		4.05697			TAB1	-1.14211		1.54829	1.23233		MAP3K2	1.29526
						TAL1	-1.29392					MAP3K3	1.12841	-1.0871	1.75317	-1.08839
						TANK	2.02572	-1.47812	7.42418	-1.7169		MAP3K8	1.30859
						TAP1	4.15384	-1.18725	17.2606			MAP4K1	1.648		4.62151	-1.09928
						TBC1D9	1.62485	-1.2917	5.565	-1.2549		MAPK1	1.2776	-1.09094		-1.19448
						TBK1	1.3183		2.78798			MAPK11	1.13652		3.03238
						TBXAS1	2.02733		4.44307	-1.38978		MAPK8	1.12896		2.06554
						TEC	1.48394		4.13081			MAPKAP1	1.14595		2.80851
						TEK	-1.2412	1.458	-1.52838			MAPKAPK2	1.10311	-1.06447
						TF	-1.21109	1.32759	9.90755	1.36384		MAPT	-1.32978	1.38113	1.76314	1.52221
						TFDP1	1.25936	-1.18435	1.51595	-1.34249		MARCH1	1.36723	-1.14653	6.2401	-1.1849
						TFEC	1.56613	-1.61657	8.62384	-1.80386		MARCKSL1	1.3792		1.46446
						TGFB1	1.43194	-1.25309	2.87022	-1.36153		MCAM	-1.31926
						TGIF1	1.46542	-1.22213	3.11918	-1.3883		MCL1	1.18538	-1.17999	2.58275
						TGM2	1.34054	-1.43434	2.77328	-1.53876		MCM3	1.75093		2.85423	-1.28759
						THRA	-1.43814	1.36696	1.69882	1.67099		MCM5	1.53501	-1.27717	4.85075	-1.23559
						TIMD4	1.49887		2.59031	-1.33962		MCM7	1.27378		2.31246
						TIMP1	1.81093	-2.34737		-2.52012		MET	1.52023	-1.16921	1.82349	-1.25395
						TIRAP	1.22922	-1.14907	3.2052	-1.31981		MFHAS1	-1.09988		1.6728
						TLR1	2.32949		11.7106			MGMT	-1.22381	-1.2226
						Tlr11	1.93147	-1.20472	5.06174	-1.51617		MIF	1.49749	-1.42189	4.98264	-1.64405
						Tlr12	1.63029	-1.20747	3.71735			mir-10	-1.36023	1.61692	-1.55734	1.82894
						Tlr13	2.63434	-1.64603	7.92668	-2.24458		mir-145	-2.14123	1.81284	-1.40244	1.74391
						TLR2	2.71218	-1.84255	6.93174	-2.32246		mir-181	-1.39498	1.49784	2.42233	1.66495
						TLR3	1.65379	-1.46742	5.49192	-1.77469		mir-23	-1.46485		-1.63696	1.98867
						TLR4	1.62933		3.46441	-1.43797		mir-27	-1.529	1.30606	-1.31165
						TLR6	1.62752		2.60896	-1.2379		mir-8	-1.45602	1.33966	1.88206
						TLR9	1.64303		8.86073			MMP10	-1.3523
						TMEM173	2.42455	-1.5275		-1.59275		MMP12	1.75714	-1.49377	2.9148	-2.43696
						TMEM9B	1.13987		2.19525	-1.2563		MMP13	2.00004		2.76104
						TNF	2.50863	-2.01126	11.3065	-1.83142		MMP14	1.86703	-1.32885	2.91978	-1.38272
						TNFAIP3	1.91205	-1.43135	3.38679	-1.56915		MMP17	-1.15788
						TNFRSF14	1.7675	-1.0788	5.20479			MMP2	1.24393	-1.29281	3.23888	-1.72323
						TNFRSF18	1.38759		3.89257			MMP23B	-1.12531		2.40711
						TNFRSF1B	2.49792	-1.4488	6.57796	-1.3992		MMP8	1.3616	-2.00649	4.40203	-3.05833
						TNFRSF4	1.25187		3.80733			MMP9	-1.17345	-1.44359	2.18373	-1.37992
						TNFRSF9	1.79616	-2.32737	7.91202	-3.11082		MNT	-1.25812		1.40442	1.16622
						TNFSF10	1.64815	-1.3429	4.98574	-1.49856		MPC1	1.23683	-1.18574	2.53875	-1.47446
						TNIP3	2.82445	-2.6723	13.5178	-3.19664		MRPS33	1.48565		2.99004
						TOP2A	3.59592	-1.43789	2.4903	-1.65858		MSLN	2.12408	1.09536	2.76189
						TP53	1.20435		3.43124	-1.15366		MSR1	4.315	-2.2446	23.0825	-2.81562
						TRAF2	1.18068		2.32658			MT1E	-1.19113		1.34202
						TRAFD1	1.71951	-1.20913	3.16483	-1.11812		MTPN	1.26903	-1.31162	14.4075	-1.4238
						TRIM21	1.73216	-1.17855	3.11763			MTTP	-1.27423			1.22704
						Trim30a/Trim30d	3.24995	-1.52291	13.7946	-1.77711		MTUS1	-1.31303	1.32113	-1.49899	1.65955
						TTK	1.51108	-1.22156	3.70889	-1.37908		Muc2	-1.12334
						TWIST1	-1.26114					Muc5ac	-1.13829		1.27353
						TYRO3	-1.27434		-1.62174	1.45206		MX1	3.22537		6.47865
						TYROBP	2.76306	-1.37434	17.1135	-1.68796		MYC	1.27899		3.70986	1.08665
						UBE2C	1.38491	-1.51922	4.88794	-1.67671		MYD88	1.48978	-1.38671		-1.35505
						UCN	-1.15168		-1.1856			MYL6	-1.22504	1.14905	3.18299	1.30538
						UCN2	-1.18811					MYLK	-1.32063	1.2535		1.3972
						UCP2	1.28719	-1.13781	2.83461	-1.18832		MYOG	-1.35745
						USP18	1.99121	-1.36426	6.48944			NAGLU	1.34775		1.61872	-1.4412
						VAV1	2.34094	-1.2264	7.30302			NAIP	1.70088	-1.24379	4.91352	-1.54972
						VCAM1	1.91372	-1.37658	4.95294	-1.44016		NAMPT	2.49799	-1.51468		-1.70677
						VEGFA	-1.41395	1.23782		1.40507		NCF1	2.33153	-1.34338	6.21935	-1.34391
						VIM	1.39041	-1.17801	17.746	-1.15349		NCF2	1.89785	-1.23392	3.10581	-1.28997
						WARS	2.48257	-1.69018	5.8327	-1.7185		NCF4	2.09011	-1.31689	6.9381
						Wfdc17	3.55198	-2.75477		-5.45616		NCOA1	1.10458	-1.05618
						WNT5A	-1.11171			1.24403		NCOA3	1.19652		2.74918
						XRCC6	1.28363	-1.0497	1.90967			NCOR2	-1.20384	1.07817	1.61796	1.29913
						YES1	-1.36018	-1.11796				NCR1	1.59159	-1.05055	3.0384
						YWHAE	-1.2385		2.1066			NEDD8	1.34004		2.95485
						ZBP1	6.11462	-1.61514	18.9585	-1.69456		NEFM	-1.34562
						ZC3HAV1	1.40288	-1.14365	2.81155			NF2	-1.20746		1.58561
												NFAM1	1.51008	-1.49584	3.64081	-1.42894
												NFATC1	1.19527	1.08735
												NFATC2	1.36524	-1.29553	3.70726
												NFATC3	1.30922	-1.13689	3.67133	-1.28053
												NFATC4	-1.38705			1.58716
												NFKB1	1.2707	-1.14504	2.46267
												NFKB2	1.48194		2.82825
												NFKBIB	1.23325	-1.40108	4.95289	-1.70141
												NFKBIE	2.11085	-1.46943	6.35443	-1.50717
												NFS1	1.18597		1.86426
												NINJ1	1.57157	-1.43138		-1.88007
												NKX2-1	-1.14203
												NKX6-1	-1.37926
												NLRC3	1.37235		5.76548	-1.16423
												NLRC5	5.15763	-1.54786	20.2302	-1.59806
												NLRP3	1.321	-1.65136	4.23707	-1.66224
												NME1	1.24861
												NOS2	4.72515	-2.04756	40.1326	-2.87437
												NOS3	-1.25073			1.26336
												NPC1	1.396	-1.21132		-1.35677
												NPHS1	-1.13898	-1.11021
												NPM3	1.26365		1.37292
												NR1H2	1.18049		2.60183
												NR3C1	1.17456		1.5968
												NR4A2	-1.34623		2.45343	-1.16787
												NR5A1	-1.26904
												NR6A1	-1.11889		1.56506
												NT5E	1.42481	-1.39854	2.97057	-1.58735
												NUAK2	1.41826	-1.3308	5.31914	-1.33378
												NUCB2	1.30275		1.65351	-1.31492
												OAS1	3.8263	-1.51633	9.79006	-1.4975
												OAS2	2.17966	-1.14479	7.77226	-1.18695
												OAS3	2.26525	-2.11544	9.02462	-2.20067
												OASL	1.41182	-1.46309		-1.4594
												OGN	1.32664	1.80268	1.28911
												OLR1	1.82317	-2.07449	5.985	-2.92405
												P2RY6	1.807	-1.35411	5.78296	-1.61016
												PAK2	1.17711	-1.10162		-1.15463
												PAPPA	-1.16978		1.22657
												PARP1	1.11657		6.856
												PBK	1.50892
												PCBP2	1.27018		1.84375	-1.09665
												PCDH7	-1.22319	-1.11509
												PCSK1	-1.20841
												PDE3B	1.55193		3.12034
												PDE4A	-1.11905		1.47492	1.24762
												PDE4B	1.35984	-1.15341	2.89689	-1.17856
												PDE4D	-1.15864		1.25785	1.27377
												PDGFA	-1.33326	-1.20114	2.07672
												PDGFB	-1.25386	-1.061
												PDIA4	1.25079	-1.14288	29.9717	-1.40571
												PDK3	1.35227	-1.35653	2.51402	-1.58014
												PDPN	1.22207	-1.54027	3.29548	-1.57146
												PDYN	-1.21531
												PELI2	-1.21085	1.25204	1.44654	1.41791
												PHB	1.29523	-1.10988	1.94943	-1.17342
												PI4KA	1.19598	-1.1252
												PIAS1	1.22718	-1.12011	3.03289	-1.29608
												PIK3CD	1.45997		3.89307
												PIK3CG	2.26298	-1.12037
												PILRB	1.68094	-2.13682	7.02558	-2.09643
												PIM3	-1.18683
												PIN1	1.25238		1.53183
												PIP4K2B	1.11038			-1.26852
												PKN2	1.19783		1.88213
												PLA2G16	1.66615	-1.31531		-1.1186
												PLA2G3	-1.43023			1.20698
												PLA2G4A	1.55543	-1.4304	3.44635	-1.46184
												PLA2G7	5.67225	-1.80223	30.7606	-2.27185
												PLAU	1.58853	-1.30022	-1.4051	-1.33851
												PLAUR	1.26415		2.12292
												PLCG1	-1.18521	1.10438	1.29019	1.32482
												PLCG2	1.77157		6.22402
												PLD3	1.79126	-1.24848	6.32237	-1.46098
												PLEC	1.54838	-1.29435	3.10486
												PLG	-1.25097
												PLIN2	1.43398	-1.42857	6.49904	-1.26531
												PML	1.58477			-1.10188
												PMPCA	1.12679		1.59831
												PNPLA8	1.24914
												POSTN	1.21538	-1.22666	2.87962	-1.52483
												PPARGC1A	-1.20725	1.58277	1.84901	1.31873
												PPP1CC	1.2335		2.32902	-1.16949
												PRKCD	1.46963	-1.17403
												PRKCQ	1.66026		4.69928	-1.30292
												PRKCZ	-1.19654	1.11592	-1.67935	1.36226
												PRKD1	-1.13917	1.1069
												PRKDC	1.2845
												PROC	-1.2925
												PRTN3	-1.23546			1.07988
												PSEN1	1.38606	-1.27263		-1.3692
												PSMA2	1.34368	-1.14344	1.95407	-1.23377
												PSMB10	2.04851	-1.37896	6.04978	-1.26866
												PSMB8	3.00408	-1.2634	7.44967	-1.28756
												PSMB9	3.07508	-1.28732	5.30527	-1.29521
												PSMD2	1.23273	-1.28224	2.38237	-1.22693
												PSME1	2.12795	-1.28869	1.39294	-1.39204
												PSME2	2.20474	-1.3993	13.0234	-1.5128
												PTAFR	2.02483	-1.74159	9.92611	-1.94757
												PTEN	1.25793	-1.16371	2.77597	-1.20661
												PTGDR	-1.17466		1.68318
												PTGER4	1.39241	-1.3195	3.80139	-1.2888
												PTGS1	1.36089	-1.12882	2.65802	-1.26712
												PTGS2	1.70321	-1.92838	5.95009	-2.34244
												PTK2	-1.13387	1.14321		1.10777
												PTK2B	1.91363	-1.20776	3.9471	-1.20071
												PTPN1	1.72253	-1.35376	3.95485	-1.49179
												PTPN2	1.38954	-1.44305	2.764	-1.54633
												PTPN6	2.45002	-1.11304	5.01305
												PTPRC	2.48341		5.5754
												PTPRJ	1.40008	-1.41221	4.34139	-1.52331
												PXMP2	-1.14956	1.17059	8.26445	1.46711
												PYCARD	1.42759	-1.37713	5.8194	-1.54685
												QKI	-1.3315	-1.16503	-1.93638	1.32553
												RAB10	1.18518	-1.08206	1.96166	-1.2562
												RAB27A	1.34571	-1.2459
												RAB32	2.348	-2.04943	6.46814	-2.67185
												RANBP9	1.08318		1.72785
												RARRES2	1.44408		4.8188	-1.31446
												RB1	1.19605	-1.11591	2.78734	-1.34036
												RBL1	1.70325	-1.2566	4.10766
												RBL2	1.34216		2.10624
												RBM7	1.43047		2.79746	-1.28328
												RCAN1	1.10917	-1.09068
												REL	1.68535
												RELB	1.43853	-1.17215	1.93697	-1.0807
												RFTN1	1.45977
												RGL3	-1.24944
												RGS1	4.00145	-1.47164	27.3783	-2.10155
												RGS10	1.31121		5.16259
												RGS14	1.09878		1.68468	1.14032
												RGS2	-1.19504		1.5128	1.21138
												RGS3	-1.24043	1.20653	2.12528	1.22736
												RHOQ	1.33245	-1.07146	5.47086	-1.35385
												RHOV	-1.13429
												RIPK1	1.31438	-1.26324	2.75004	-1.36101
												RIPK2	1.37346	-1.31114	3.17962	-1.35177
												RIPK3	1.35068		2.76846	-1.3651
												RNF149	1.81739	-1.60518	4.83831	-1.9876
												RPS13	1.07445		3.98108	-1.10956
												RPS18	1.59558	1.18291	2.69189	1.08809
												RPS6KA3	1.21938			-1.32331
												RPSA	1.11637	1.30363	5.07842	1.6719
												RRM1	1.74439	-1.30876	3.36079	-1.54417
												RRM2	1.80461	-1.6569		-2.13079
												RUNX2	1.08792	-1.42843
												S100A10	1.41286		2.53201	-1.59593
												Saa3	15.3065	-2.12671	56.9334	-2.99331
												SAMD4A	-1.1922	1.16355		1.3296
												SAMSN1	1.84915	-1.30489		-1.31447
												SASH1	-1.20547		1.31598	1.20152
												SASH3	1.69587		8.96734	-1.26304
												SCD	1.30373		2.17186	-1.34701
												SCN9A	-1.08832	1.51666	-2.6327	1.29178
												SCNN1G	1.33274	-1.13274	2.32373	-1.3082
												SCO2	-1.49021	1.26482	-1.41016	2.18808
												SCUBE1	-1.10662		1.4186
												SCUBE2	-1.26566	1.72952	-1.39599	1.72996
												SDC2	-1.14183	1.22839	1.61856
												SELL	1.9233
												SELPLG	2.10922	-1.27245	7.63742	-1.32268
												SEMA7A	1.26097	-1.52366		-1.50661
												SERPINA1	1.91048	-1.34979	9.66058	-1.94737
												SERPINA12	-1.35312		-1.37033
												SERPINB1	1.66716	1.31681	4.46747
												SERPINB8	1.20831	-1.58201	2.43491	-1.63273
												SERPINB9	3.24242	-2.16725		-2.64041
												SERPINE1	1.30919	-1.7599	3.42029	-1.94651
												SERPING1	1.8803	-1.58433	4.32918	-1.86774
												SF1	-1.20592			1.15931
												SFRP1	1.8058	-1.96054	6.56348	-2.77462
												SFTPA1	1.60381	-1.32635	1.7656	-1.5084
												SFTPD	1.44102	-1.2204	2.70008	-1.4669
												SGK1	1.33002	-1.33815	3.42647	-1.58447
												SHARPIN	1.49346	-1.14649	4.08722
												SHH	-1.36428		1.16412
												SIGLEC1	1.74533		2.12245
												SIRPA	1.90861	-1.2305	5.91289	-1.21331
												SIRT1	-1.22844		1.97123	1.1191
												SIRT3	-1.12335	1.31036		1.50517
												SKI	-1.14597	-1.03512	1.37035
												SLA	2.1441	-1.22787	8.81517	-1.29897
												SLAMF6	1.97383		10.3892
												SLAMF7	4.23558	-1.29202	14.6873	-1.73998
												SLC14A2	-1.23288
												SLC1A2	1.31172	-2.00906	5.06804	-1.97371
												SLC22A4	1.27002		3.33484	-1.40572
												SLC27A5	-1.22215		-1.42719
												SLC28A2	2.10603		4.66757
												SLC2A1	1.3579	-1.53134	5.59179	-1.7839
												SLC2A6	1.50153	-1.72897	5.97943	-1.95404
												SLC43A2	1.43662	-1.20313
												SLC7A8	2.03302	-2.08608	7.42011	-2.57355
												SLC8A1	1.59912	-1.34827		-1.22421
												Slfn2	3.51572	-1.24602		-1.19593
												SMAD2	1.23219	-1.15119	1.78196	-1.10545
												SMPD1	1.40634	-1.30187	3.36229	-1.66942
												SMPDL3A	1.79562	-1.44154	5.47973	-1.96487
												SMYD5	1.258		3.29405
												SND1	1.17212	-1.08147	2.27927
												SOAT1	1.28077	-1.11403		-1.1329
												SOD2	1.43247	-1.62069	4.60064	-1.83648
												SORBS1	-1.24445	1.26693	-1.43234
												SP3	1.46362		3.33599	-1.19559
												SPHK1	-1.17439			1.17929
												SPI1	2.18018	-1.53694	9.06847	-1.74471
												SPN	1.66368	-1.13878	3.00695
												SPP1	1.44754	-1.49224	2.89076	-1.8268
												SRGN	1.57172	-1.30611	4.45398	-1.65356
												SRSF5	-1.4107	1.24878	4.20538	1.52337
												ST13	1.13471	1.18967	1.49261	-1.14614
												ST3GAL6	1.18531			-1.11371
												ST6GAL1	-1.38339	1.30043
												STAC	-1.29096
												STAT1	5.80324	-1.34842	3.14507	-1.46822
												STAT2	2.33985	-1.17564	-1.96852
												STAT3	1.37355	-1.20594		-1.29837
												STAT4	2.69305	-1.24573	9.42661
												STAT5B	1.23532		1.98556
												STEAP4	1.85119	-1.45531	2.94143	-1.55876
												STIM1	-1.15423	1.15943	1.3445	1.14404
												STK17B	2.31225
												SVIL	-1.14195	1.10738	-1.35531	1.18895
												SYK	1.59629	-1.06755	4.71696
												SYNPO	-1.40538	1.12682	3.00237
												TAB1	-1.14211		1.54829	1.23233
												TAF4B	1.19933			-1.16528
												TANK	2.02572	-1.47812	7.42418	-1.7169
												TAP1	4.15384	-1.18725	17.2606
												TAPBP	2.34832	-1.41548	5.35691	-1.44429
												TAX1BP1	1.27631		1.63001
												TBK1	1.3183		2.78798
												TBP	1.28895
												TBX21	1.65617	-1.37745	6.45	-1.70292
												TBXAS1	2.02733		4.44307	-1.38978
												TDRD7	1.31126	-1.16051	1.3744
												TEK	-1.2412	1.458	-1.52838
												TF	-1.21109	1.32759	9.90755	1.36384
												TFAP2A	-1.37658
												TFAP4	-1.21693
												TFPI	1.18261		9.05392	-1.345
												TFRC	1.30807
												TGFB1	1.43194	-1.25309	2.87022	-1.36153
												TGFB2	1.14909			-1.24104
												TGFB3	1.27674		2.24423
												TGIF1	1.46542	-1.22213	3.11918	-1.3883
												TGM2	1.34054	-1.43434	2.77328	-1.53876
												Tgtp1/Tgtp2	9.19732	-1.20907	28.8375	-1.25058
												THRA	-1.43814	1.36696	1.69882	1.67099
												THY1	1.86127	-1.40271
												TIE1	-1.38392	1.31305	-1.5847	1.43306
												TIFA	2.09626	-1.66224	4.06776	-1.93886
												TIMD4	1.49887		2.59031	-1.33962
												TIMP1	1.81093	-2.34737		-2.52012
												TIRAP	1.22922	-1.14907	3.2052	-1.31981
												TJP1	-1.17001		-1.61923
												TLR1	2.32949		11.7106
												Tlr11	1.93147	-1.20472	5.06174	-1.51617
												Tlr12	1.63029	-1.20747	3.71735
												Tlr13	2.63434	-1.64603	7.92668	-2.24458
												TLR2	2.71218	-1.84255	6.93174	-2.32246
												TLR3	1.65379	-1.46742	5.49192	-1.77469
												TLR4	1.62933		3.46441	-1.43797
												TLR6	1.62752		2.60896	-1.2379
												TLR9	1.64303		8.86073
												TMEM173	2.42455	-1.5275		-1.59275
												TNF	2.50863	-2.01126	11.3065	-1.83142
												TNFAIP2	3.79643	-2.1846	19.8194	-2.30815
												TNFAIP3	1.91205	-1.43135	3.38679	-1.56915
												TNFAIP8	1.45315		1.54511
												TNFRSF14	1.7675	-1.0788	5.20479
												TNFRSF18	1.38759		3.89257
												TNFRSF1B	2.49792	-1.4488	6.57796	-1.3992
												TNFRSF4	1.25187		3.80733
												TNFRSF8	-1.28934		1.39583
												TNFRSF9	1.79616	-2.32737	7.91202	-3.11082
												TNFSF10	1.64815	-1.3429	4.98574	-1.49856
												TNFSF13B	1.91278	-1.5233	4.8957	-2.10333
												TNFSF15	1.23859		2.99181	-1.31576
												TNIP1	1.47411	-1.27341	-1.38469	-1.22575
												TNIP3	2.82445	-2.6723	13.5178	-3.19664
												TNN	-1.16542		-1.4779
												TP53	1.20435		3.43124	-1.15366
												TP53INP1	1.41343		2.97388	-1.38378
												TP73	-1.35908	1.22883	-1.30552	1.44505
												TPD52L2	1.2255	-1.15277	1.86518
												TPP2	1.35497			-1.25737
												TRAF2	1.18068		2.32658
												TRAFD1	1.71951	-1.20913	3.16483	-1.11812
												TRIM21	1.73216	-1.17855	3.11763
												Trim30a/Trim30d	3.24995	-1.52291	13.7946	-1.77711
												TRIM32	-1.16262
												TRPM2	2.28292	-1.38319
												TSPO	1.42932		2.77801
												TWIST1	-1.26114
												TWIST2	-1.23836
												TXK	1.66273		3.14582
												TYRO3	-1.27434		-1.62174	1.45206
												TYROBP	2.76306	-1.37434	17.1135	-1.68796
												UBD	6.05329	-1.84623	15.4032	-1.94541
												UCN	-1.15168		-1.1856
												UCP2	1.28719	-1.13781	2.83461	-1.18832
												UGCG	1.39919	-1.35901	4.2678	-1.85812
												USP2	-1.14948	1.09704		1.16484
												UXT	1.58463	-1.33417	7.74885	-1.89127
												VASH1	-1.13219	1.16105
												VAV1	2.34094	-1.2264	7.30302
												VCAM1	1.91372	-1.37658	4.95294	-1.44016
												VEGFA	-1.41395	1.23782		1.40507
												VIM	1.39041	-1.17801	17.746	-1.15349
												VIPR1	-1.24926	1.11796
												VMP1	1.3521	-1.28061	8.36896	-1.30858
												VNN1	1.98827	-2.13932	5.47699	-2.9373
												VWF	-1.24806	1.442	-1.39987	1.54918
												WLS	1.2646		2.81218	-1.25272
												WNT1	-1.2252
												WNT10B	-1.25316		-1.81651	1.49655
												WNT3A	-1.21553
												WNT5A	-1.11171			1.24403
												WTAP	1.19576	-1.10701	2.4758	-1.13252
												XDH	1.59075		2.90452
												XPO1	1.32241			-1.31702
												YWHAE	-1.2385		2.1066
												ZAP70	1.29129	-1.189	3.58868
												ZC3HAV1	1.40288	-1.14365	2.81155
												ZFP36L1	-1.25236	1.06434	5.54054
